# Supplementary material for: ddRADseq reveals determinants for temperature-dependent sex reversal in Nile tilapia on LG23
Source: BMC Genomics. 2017 Jul 14;18:531. doi: 10.1186/s12864-017-3930-0 (PMC5513378; doi:10.1186/s12864-017-3930-0)
Supplement: Supplementary file 2 — Overview of P5-Universal- and P7-Index-Primer sequences for 60 temperature-induced pseudomales and non-masculinized females. (XLSX 17 kb) [file 12864_2017_3930_MOESM2_ESM.xlsx]

## Sheet: 1 Zusammenfass. Adapter+Primer
Family	Individual	sex	P7 Index Oligo Sequence	P5 Barcode	P5 Adapter OligoSequence
1	1	male	[Phos]GATCGGAAGAGCACACGTCTGAACTCCAGTCAC AGTCAGA ATCTCGTATGCCGTCTTCTGCTTG	CGATC	ACACTCTTTCCCTACACGACGCTCTTCCGATCCGATC
1	2	male	[Phos]GATCGGAAGAGCACACGTCTGAACTCCAGTCAC AGTCAGA ATCTCGTATGCCGTCTTCTGCTTG	TCGAT	ACACTCTTTCCCTACACGACGCTCTTCCGATCTCGAT
1	3	female	[Phos]GATCGGAAGAGCACACGTCTGAACTCCAGTCAC AGTCAGA ATCTCGTATGCCGTCTTCTGCTTG	TGCAT	ACACTCTTTCCCTACACGACGCTCTTCCGATCTGCAT
1	4	female	[Phos]GATCGGAAGAGCACACGTCTGAACTCCAGTCAC AGTCAGA ATCTCGTATGCCGTCTTCTGCTTG	CAACC	ACACTCTTTCCCTACACGACGCTCTTCCGATCCAACC
1	5	female	[Phos]GATCGGAAGAGCACACGTCTGAACTCCAGTCAC AGTCAGA ATCTCGTATGCCGTCTTCTGCTTG	GGTTG	ACACTCTTTCCCTACACGACGCTCTTCCGATCGGTTG
1	6	male	[Phos]GATCGGAAGAGCACACGTCTGAACTCCAGTCAC AGTCAGA ATCTCGTATGCCGTCTTCTGCTTG	AAGGA	ACACTCTTTCCCTACACGACGCTCTTCCGATCAAGGA
1	7	male	[Phos]GATCGGAAGAGCACACGTCTGAACTCCAGTCAC AGTCAGA ATCTCGTATGCCGTCTTCTGCTTG	AGCTA	ACACTCTTTCCCTACACGACGCTCTTCCGATCAGCTA
1	8	female	[Phos]GATCGGAAGAGCACACGTCTGAACTCCAGTCAC AGTCAGA ATCTCGTATGCCGTCTTCTGCTTG	ACACA	ACACTCTTTCCCTACACGACGCTCTTCCGATCACACA
1	9	male	[Phos]GATCGGAAGAGCACACGTCTGAACTCCAGTCAC AGTCAGA ATCTCGTATGCCGTCTTCTGCTTG	AATTA	ACACTCTTTCCCTACACGACGCTCTTCCGATCAATTA
1	10	female	[Phos]GATCGGAAGAGCACACGTCTGAACTCCAGTCAC AGTCAGA ATCTCGTATGCCGTCTTCTGCTTG	ACGGT	ACACTCTTTCCCTACACGACGCTCTTCCGATCACGGT
1	11	female	[Phos]GATCGGAAGAGCACACGTCTGAACTCCAGTCAC AGTCAGA ATCTCGTATGCCGTCTTCTGCTTG	ACTGG	ACACTCTTTCCCTACACGACGCTCTTCCGATCACTGG
1	12	female	[Phos]GATCGGAAGAGCACACGTCTGAACTCCAGTCAC AGTCAGA ATCTCGTATGCCGTCTTCTGCTTG	ACTTC	ACACTCTTTCCCTACACGACGCTCTTCCGATCACTTC
1	13	male	[Phos]GATCGGAAGAGCACACGTCTGAACTCCAGTCAC AGTCAGA ATCTCGTATGCCGTCTTCTGCTTG	ATACG	ACACTCTTTCCCTACACGACGCTCTTCCGATCATACG
1	14	male	[Phos]GATCGGAAGAGCACACGTCTGAACTCCAGTCAC AGTCAGA ATCTCGTATGCCGTCTTCTGCTTG	ATGAG	ACACTCTTTCCCTACACGACGCTCTTCCGATCATGAG
1	15	male	[Phos]GATCGGAAGAGCACACGTCTGAACTCCAGTCAC AGTCAGA ATCTCGTATGCCGTCTTCTGCTTG	ATTAC	ACACTCTTTCCCTACACGACGCTCTTCCGATCATTAC
1	16	male	[Phos]GATCGGAAGAGCACACGTCTGAACTCCAGTCAC AGTCAGA ATCTCGTATGCCGTCTTCTGCTTG	CATAT	ACACTCTTTCCCTACACGACGCTCTTCCGATCCATAT
1	17	male	[Phos]GATCGGAAGAGCACACGTCTGAACTCCAGTCAC AGTCAGA ATCTCGTATGCCGTCTTCTGCTTG	CGAAT	ACACTCTTTCCCTACACGACGCTCTTCCGATCCGAAT
1	18	female	[Phos]GATCGGAAGAGCACACGTCTGAACTCCAGTCAC AGTCAGA ATCTCGTATGCCGTCTTCTGCTTG	CGGCT	ACACTCTTTCCCTACACGACGCTCTTCCGATCCGGCT
1	19	male	[Phos]GATCGGAAGAGCACACGTCTGAACTCCAGTCAC AGTCAGA ATCTCGTATGCCGTCTTCTGCTTG	CGGTA	ACACTCTTTCCCTACACGACGCTCTTCCGATCCGGTA
1	20	male	[Phos]GATCGGAAGAGCACACGTCTGAACTCCAGTCAC AATGATG ATCTCGTATGCCGTCTTCTGCTTG	GCATG	ACACTCTTTCCCTACACGACGCTCTTCCGATCGCATG
1	21	male	[Phos]GATCGGAAGAGCACACGTCTGAACTCCAGTCAC AATGATG ATCTCGTATGCCGTCTTCTGCTTG	AACCA	ACACTCTTTCCCTACACGACGCTCTTCCGATCAACCA
1	22	female	[Phos]GATCGGAAGAGCACACGTCTGAACTCCAGTCAC AATGATG ATCTCGTATGCCGTCTTCTGCTTG	CGATC	ACACTCTTTCCCTACACGACGCTCTTCCGATCCGATC
1	23	female	[Phos]GATCGGAAGAGCACACGTCTGAACTCCAGTCAC AATGATG ATCTCGTATGCCGTCTTCTGCTTG	TCGAT	ACACTCTTTCCCTACACGACGCTCTTCCGATCTCGAT
1	24	male	[Phos]GATCGGAAGAGCACACGTCTGAACTCCAGTCAC AATGATG ATCTCGTATGCCGTCTTCTGCTTG	TGCAT	ACACTCTTTCCCTACACGACGCTCTTCCGATCTGCAT
1	25	male	[Phos]GATCGGAAGAGCACACGTCTGAACTCCAGTCAC AATGATG ATCTCGTATGCCGTCTTCTGCTTG	CAACC	ACACTCTTTCCCTACACGACGCTCTTCCGATCCAACC
1	26	female	[Phos]GATCGGAAGAGCACACGTCTGAACTCCAGTCAC AATGATG ATCTCGTATGCCGTCTTCTGCTTG	GGTTG	ACACTCTTTCCCTACACGACGCTCTTCCGATCGGTTG
1	27	male	[Phos]GATCGGAAGAGCACACGTCTGAACTCCAGTCAC AATGATG ATCTCGTATGCCGTCTTCTGCTTG	AAGGA	ACACTCTTTCCCTACACGACGCTCTTCCGATCAAGGA
1	28	male	[Phos]GATCGGAAGAGCACACGTCTGAACTCCAGTCAC AATGATG ATCTCGTATGCCGTCTTCTGCTTG	AGCTA	ACACTCTTTCCCTACACGACGCTCTTCCGATCAGCTA
1	29	male	[Phos]GATCGGAAGAGCACACGTCTGAACTCCAGTCAC AATGATG ATCTCGTATGCCGTCTTCTGCTTG	ACACA	ACACTCTTTCCCTACACGACGCTCTTCCGATCACACA
1	30	male	[Phos]GATCGGAAGAGCACACGTCTGAACTCCAGTCAC AATGATG ATCTCGTATGCCGTCTTCTGCTTG	AATTA	ACACTCTTTCCCTACACGACGCTCTTCCGATCAATTA
1	31	male	[Phos]GATCGGAAGAGCACACGTCTGAACTCCAGTCAC AATGATG ATCTCGTATGCCGTCTTCTGCTTG	ACGGT	ACACTCTTTCCCTACACGACGCTCTTCCGATCACGGT
1	32	female	[Phos]GATCGGAAGAGCACACGTCTGAACTCCAGTCAC AATGATG ATCTCGTATGCCGTCTTCTGCTTG	ACTGG	ACACTCTTTCCCTACACGACGCTCTTCCGATCACTGG
1	33	female	[Phos]GATCGGAAGAGCACACGTCTGAACTCCAGTCAC AATGATG ATCTCGTATGCCGTCTTCTGCTTG	ACTTC	ACACTCTTTCCCTACACGACGCTCTTCCGATCACTTC
1	34	female	[Phos]GATCGGAAGAGCACACGTCTGAACTCCAGTCAC AATGATG ATCTCGTATGCCGTCTTCTGCTTG	ATACG	ACACTCTTTCCCTACACGACGCTCTTCCGATCATACG
1	35	female	[Phos]GATCGGAAGAGCACACGTCTGAACTCCAGTCAC AATGATG ATCTCGTATGCCGTCTTCTGCTTG	ATGAG	ACACTCTTTCCCTACACGACGCTCTTCCGATCATGAG
1	36	female	[Phos]GATCGGAAGAGCACACGTCTGAACTCCAGTCAC AATGATG ATCTCGTATGCCGTCTTCTGCTTG	ATTAC	ACACTCTTTCCCTACACGACGCTCTTCCGATCATTAC
1	37	female	[Phos]GATCGGAAGAGCACACGTCTGAACTCCAGTCAC AATGATG ATCTCGTATGCCGTCTTCTGCTTG	CATAT	ACACTCTTTCCCTACACGACGCTCTTCCGATCCATAT
1	38	female	[Phos]GATCGGAAGAGCACACGTCTGAACTCCAGTCAC AATGATG ATCTCGTATGCCGTCTTCTGCTTG	CGAAT	ACACTCTTTCCCTACACGACGCTCTTCCGATCCGAAT
1	39	female	[Phos]GATCGGAAGAGCACACGTCTGAACTCCAGTCAC AATGATG ATCTCGTATGCCGTCTTCTGCTTG	CGGCT	ACACTCTTTCCCTACACGACGCTCTTCCGATCCGGCT
1	40	female	[Phos]GATCGGAAGAGCACACGTCTGAACTCCAGTCAC AATGATG ATCTCGTATGCCGTCTTCTGCTTG	CGGTA	ACACTCTTTCCCTACACGACGCTCTTCCGATCCGGTA
2	1	male	[Phos]GATCGGAAGAGCACACGTCTGAACTCCAGTCAC AGTCAGA ATCTCGTATGCCGTCTTCTGCTTG	GCATG	ACACTCTTTCCCTACACGACGCTCTTCCGATCTGCATG
2	2	male	[Phos]GATCGGAAGAGCACACGTCTGAACTCCAGTCAC AGTCAGA ATCTCGTATGCCGTCTTCTGCTTG	TCGAT	ACACTCTTTCCCTACACGACGCTCTTCCGATCTTCGAT
2	3	male	[Phos]GATCGGAAGAGCACACGTCTGAACTCCAGTCAC AGTCAGA ATCTCGTATGCCGTCTTCTGCTTG	TGCAT	ACACTCTTTCCCTACACGACGCTCTTCCGATCTTGCAT
2	4	male	[Phos]GATCGGAAGAGCACACGTCTGAACTCCAGTCAC AGTCAGA ATCTCGTATGCCGTCTTCTGCTTG	CAACC	ACACTCTTTCCCTACACGACGCTCTTCCGATCTCAACC
2	5	male	[Phos]GATCGGAAGAGCACACGTCTGAACTCCAGTCAC AGTCAGA ATCTCGTATGCCGTCTTCTGCTTG	AAGGA	ACACTCTTTCCCTACACGACGCTCTTCCGATCTAAGGA
2	6	male	[Phos]GATCGGAAGAGCACACGTCTGAACTCCAGTCAC AGTCAGA ATCTCGTATGCCGTCTTCTGCTTG	AGCTA	ACACTCTTTCCCTACACGACGCTCTTCCGATCTAGCTA
2	7	male	[Phos]GATCGGAAGAGCACACGTCTGAACTCCAGTCAC AGTCAGA ATCTCGTATGCCGTCTTCTGCTTG	ACACA	ACACTCTTTCCCTACACGACGCTCTTCCGATCTACACA
2	8	male	[Phos]GATCGGAAGAGCACACGTCTGAACTCCAGTCAC AGTCAGA ATCTCGTATGCCGTCTTCTGCTTG	AATTA	ACACTCTTTCCCTACACGACGCTCTTCCGATCTAATTA
2	9	female	[Phos]GATCGGAAGAGCACACGTCTGAACTCCAGTCAC AGTCAGA ATCTCGTATGCCGTCTTCTGCTTG	ACGGT	ACACTCTTTCCCTACACGACGCTCTTCCGATCTACGGT
2	10	male	[Phos]GATCGGAAGAGCACACGTCTGAACTCCAGTCAC AGTCAGA ATCTCGTATGCCGTCTTCTGCTTG	ACTGG	ACACTCTTTCCCTACACGACGCTCTTCCGATCTACTGG
2	11	female	[Phos]GATCGGAAGAGCACACGTCTGAACTCCAGTCAC AGTCAGA ATCTCGTATGCCGTCTTCTGCTTG	ACTTC	ACACTCTTTCCCTACACGACGCTCTTCCGATCTACTTC
2	12	female	[Phos]GATCGGAAGAGCACACGTCTGAACTCCAGTCAC AGTCAGA ATCTCGTATGCCGTCTTCTGCTTG	ATACG	ACACTCTTTCCCTACACGACGCTCTTCCGATCTATACG
2	13	female	[Phos]GATCGGAAGAGCACACGTCTGAACTCCAGTCAC AGTCAGA ATCTCGTATGCCGTCTTCTGCTTG	ATGAG	ACACTCTTTCCCTACACGACGCTCTTCCGATCTATGAG
2	14	female	[Phos]GATCGGAAGAGCACACGTCTGAACTCCAGTCAC AGTCAGA ATCTCGTATGCCGTCTTCTGCTTG	ATTAC	ACACTCTTTCCCTACACGACGCTCTTCCGATCTATTAC
2	15	male	[Phos]GATCGGAAGAGCACACGTCTGAACTCCAGTCAC AGTCAGA ATCTCGTATGCCGTCTTCTGCTTG	CATAT	ACACTCTTTCCCTACACGACGCTCTTCCGATCTCATAT
2	16	male	[Phos]GATCGGAAGAGCACACGTCTGAACTCCAGTCAC AGTCAGA ATCTCGTATGCCGTCTTCTGCTTG	CGAAT	ACACTCTTTCCCTACACGACGCTCTTCCGATCTCGAAT
2	17	female	[Phos]GATCGGAAGAGCACACGTCTGAACTCCAGTCAC AGTCAGA ATCTCGTATGCCGTCTTCTGCTTG	CGGCT	ACACTCTTTCCCTACACGACGCTCTTCCGATCTCGGCT
2	18	male	[Phos]GATCGGAAGAGCACACGTCTGAACTCCAGTCAC AGTCAGA ATCTCGTATGCCGTCTTCTGCTTG	CGGTA	ACACTCTTTCCCTACACGACGCTCTTCCGATCTCGGTA
2	19	female	[Phos]GATCGGAAGAGCACACGTCTGAACTCCAGTCAC AGTCAGA ATCTCGTATGCCGTCTTCTGCTTG	CGTAC	ACACTCTTTCCCTACACGACGCTCTTCCGATCTCGTAC
2	20	male	[Phos]GATCGGAAGAGCACACGTCTGAACTCCAGTCAC AGTCAGA ATCTCGTATGCCGTCTTCTGCTTG	CTGAT	ACACTCTTTCCCTACACGACGCTCTTCCGATCTCTGAT
2	21	female	[Phos]GATCGGAAGAGCACACGTCTGAACTCCAGTCAC AACTAGA ATCTCGTATGCCGTCTTCTGCTTG	AACCA	ACACTCTTTCCCTACACGACGCTCTTCCGATCTAACCA
2	22	female	[Phos]GATCGGAAGAGCACACGTCTGAACTCCAGTCAC AACTAGA ATCTCGTATGCCGTCTTCTGCTTG	CGATC	ACACTCTTTCCCTACACGACGCTCTTCCGATCTCGATC
2	23	female	[Phos]GATCGGAAGAGCACACGTCTGAACTCCAGTCAC AACTAGA ATCTCGTATGCCGTCTTCTGCTTG	TCGAT	ACACTCTTTCCCTACACGACGCTCTTCCGATCTTCGAT
2	24	female	[Phos]GATCGGAAGAGCACACGTCTGAACTCCAGTCAC AACTAGA ATCTCGTATGCCGTCTTCTGCTTG	TGCAT	ACACTCTTTCCCTACACGACGCTCTTCCGATCTTGCAT
2	25	female	[Phos]GATCGGAAGAGCACACGTCTGAACTCCAGTCAC AACTAGA ATCTCGTATGCCGTCTTCTGCTTG	CAACC	ACACTCTTTCCCTACACGACGCTCTTCCGATCTCAACC
2	26	male	[Phos]GATCGGAAGAGCACACGTCTGAACTCCAGTCAC AACTAGA ATCTCGTATGCCGTCTTCTGCTTG	GGTTG	ACACTCTTTCCCTACACGACGCTCTTCCGATCTGGTTG
2	27	female	[Phos]GATCGGAAGAGCACACGTCTGAACTCCAGTCAC AACTAGA ATCTCGTATGCCGTCTTCTGCTTG	AAGGA	ACACTCTTTCCCTACACGACGCTCTTCCGATCTAAGGA
2	28	female	[Phos]GATCGGAAGAGCACACGTCTGAACTCCAGTCAC AACTAGA ATCTCGTATGCCGTCTTCTGCTTG	AGCTA	ACACTCTTTCCCTACACGACGCTCTTCCGATCTAGCTA
2	29	male	[Phos]GATCGGAAGAGCACACGTCTGAACTCCAGTCAC AACTAGA ATCTCGTATGCCGTCTTCTGCTTG	ACACA	ACACTCTTTCCCTACACGACGCTCTTCCGATCTACACA
2	30	male	[Phos]GATCGGAAGAGCACACGTCTGAACTCCAGTCAC AACTAGA ATCTCGTATGCCGTCTTCTGCTTG	AATTA	ACACTCTTTCCCTACACGACGCTCTTCCGATCTAATTA
2	31	male	[Phos]GATCGGAAGAGCACACGTCTGAACTCCAGTCAC AACTAGA ATCTCGTATGCCGTCTTCTGCTTG	ACGGT	ACACTCTTTCCCTACACGACGCTCTTCCGATCTACGGT
2	32	female	[Phos]GATCGGAAGAGCACACGTCTGAACTCCAGTCAC AACTAGA ATCTCGTATGCCGTCTTCTGCTTG	ACTGG	ACACTCTTTCCCTACACGACGCTCTTCCGATCTACTGG
2	33	female	[Phos]GATCGGAAGAGCACACGTCTGAACTCCAGTCAC AACTAGA ATCTCGTATGCCGTCTTCTGCTTG	ACTTC	ACACTCTTTCCCTACACGACGCTCTTCCGATCTACTTC
2	34	female	[Phos]GATCGGAAGAGCACACGTCTGAACTCCAGTCAC AACTAGA ATCTCGTATGCCGTCTTCTGCTTG	ATACG	ACACTCTTTCCCTACACGACGCTCTTCCGATCTATACG
2	35	male	[Phos]GATCGGAAGAGCACACGTCTGAACTCCAGTCAC AACTAGA ATCTCGTATGCCGTCTTCTGCTTG	ATTAC	ACACTCTTTCCCTACACGACGCTCTTCCGATCTATTAC
2	36	male	[Phos]GATCGGAAGAGCACACGTCTGAACTCCAGTCAC AACTAGA ATCTCGTATGCCGTCTTCTGCTTG	CATAT	ACACTCTTTCCCTACACGACGCTCTTCCGATCTCATAT
2	37	female	[Phos]GATCGGAAGAGCACACGTCTGAACTCCAGTCAC AACTAGA ATCTCGTATGCCGTCTTCTGCTTG	CGAAT	ACACTCTTTCCCTACACGACGCTCTTCCGATCTCGAAT
2	38	male	[Phos]GATCGGAAGAGCACACGTCTGAACTCCAGTCAC AACTAGA ATCTCGTATGCCGTCTTCTGCTTG	CGGCT	ACACTCTTTCCCTACACGACGCTCTTCCGATCTCGGCT
2	39	female	[Phos]GATCGGAAGAGCACACGTCTGAACTCCAGTCAC AACTAGA ATCTCGTATGCCGTCTTCTGCTTG	CGTAC	ACACTCTTTCCCTACACGACGCTCTTCCGATCTCGTAC
2	40	female	[Phos]GATCGGAAGAGCACACGTCTGAACTCCAGTCAC AACTAGA ATCTCGTATGCCGTCTTCTGCTTG	CTGAT	ACACTCTTTCCCTACACGACGCTCTTCCGATCTCTGAT
3	1	male	[Phos]GATCGGAAGAGCACACGTCTGAACTCCAGTCAC GTACCGG ATCTCGTATGCCGTCTTCTGCTTG	CGATC	ACACTCTTTCCCTACACGACGCTCTTCCGATCCTGAT
3	2	male	[Phos]GATCGGAAGAGCACACGTCTGAACTCCAGTCAC GTACCGG ATCTCGTATGCCGTCTTCTGCTTG	TCGAT	ACACTCTTTCCCTACACGACGCTCTTCCGATCCGATC
3	3	male	[Phos]GATCGGAAGAGCACACGTCTGAACTCCAGTCAC GTACCGG ATCTCGTATGCCGTCTTCTGCTTG	TGCAT	ACACTCTTTCCCTACACGACGCTCTTCCGATCTCGAT
3	4	female	[Phos]GATCGGAAGAGCACACGTCTGAACTCCAGTCAC GTACCGG ATCTCGTATGCCGTCTTCTGCTTG	CAACC	ACACTCTTTCCCTACACGACGCTCTTCCGATCTGCAT
3	5	male	[Phos]GATCGGAAGAGCACACGTCTGAACTCCAGTCAC GTACCGG ATCTCGTATGCCGTCTTCTGCTTG	GGTTG	ACACTCTTTCCCTACACGACGCTCTTCCGATCCAACC
3	6	male	[Phos]GATCGGAAGAGCACACGTCTGAACTCCAGTCAC GTACCGG ATCTCGTATGCCGTCTTCTGCTTG	AAGGA	ACACTCTTTCCCTACACGACGCTCTTCCGATCGGTTG
3	7	male	[Phos]GATCGGAAGAGCACACGTCTGAACTCCAGTCAC GTACCGG ATCTCGTATGCCGTCTTCTGCTTG	AGCTA	ACACTCTTTCCCTACACGACGCTCTTCCGATCAAGGA
3	8	female	[Phos]GATCGGAAGAGCACACGTCTGAACTCCAGTCAC GTACCGG ATCTCGTATGCCGTCTTCTGCTTG	ACACA	ACACTCTTTCCCTACACGACGCTCTTCCGATCAGCTA
3	9	male	[Phos]GATCGGAAGAGCACACGTCTGAACTCCAGTCAC GTACCGG ATCTCGTATGCCGTCTTCTGCTTG	AATTA	ACACTCTTTCCCTACACGACGCTCTTCCGATCACACA
3	10	male	[Phos]GATCGGAAGAGCACACGTCTGAACTCCAGTCAC GTACCGG ATCTCGTATGCCGTCTTCTGCTTG	ACGGT	ACACTCTTTCCCTACACGACGCTCTTCCGATCAATTA
3	11	male	[Phos]GATCGGAAGAGCACACGTCTGAACTCCAGTCAC GTACCGG ATCTCGTATGCCGTCTTCTGCTTG	ACTGG	ACACTCTTTCCCTACACGACGCTCTTCCGATCACGGT
3	12	male	[Phos]GATCGGAAGAGCACACGTCTGAACTCCAGTCAC GTACCGG ATCTCGTATGCCGTCTTCTGCTTG	ACTTC	ACACTCTTTCCCTACACGACGCTCTTCCGATCACTGG
3	13	male	[Phos]GATCGGAAGAGCACACGTCTGAACTCCAGTCAC GTACCGG ATCTCGTATGCCGTCTTCTGCTTG	ATACG	ACACTCTTTCCCTACACGACGCTCTTCCGATCACTTC
3	14	male	[Phos]GATCGGAAGAGCACACGTCTGAACTCCAGTCAC GTACCGG ATCTCGTATGCCGTCTTCTGCTTG	ATGAG	ACACTCTTTCCCTACACGACGCTCTTCCGATCATACG
3	15	male	[Phos]GATCGGAAGAGCACACGTCTGAACTCCAGTCAC GTACCGG ATCTCGTATGCCGTCTTCTGCTTG	CGGTA	ACACTCTTTCCCTACACGACGCTCTTCCGATCATGAG
3	16	male	[Phos]GATCGGAAGAGCACACGTCTGAACTCCAGTCAC GTACCGG ATCTCGTATGCCGTCTTCTGCTTG	CGGCT	ACACTCTTTCCCTACACGACGCTCTTCCGATCCGGTA
3	17	male	[Phos]GATCGGAAGAGCACACGTCTGAACTCCAGTCAC GTACCGG ATCTCGTATGCCGTCTTCTGCTTG	CGAAT	ACACTCTTTCCCTACACGACGCTCTTCCGATCCGGCT
3	18	male	[Phos]GATCGGAAGAGCACACGTCTGAACTCCAGTCAC GTACCGG ATCTCGTATGCCGTCTTCTGCTTG	CATAT	ACACTCTTTCCCTACACGACGCTCTTCCGATCCGAAT
3	19	male	[Phos]GATCGGAAGAGCACACGTCTGAACTCCAGTCAC GTACCGG ATCTCGTATGCCGTCTTCTGCTTG	ATTAC	ACACTCTTTCCCTACACGACGCTCTTCCGATCCATAT
3	20	male	[Phos]GATCGGAAGAGCACACGTCTGAACTCCAGTCAC AAGGTCT ATCTCGTATGCCGTCTTCTGCTTG	GCATG	ACACTCTTTCCCTACACGACGCTCTTCCGATCATTAC
3	21	male	[Phos]GATCGGAAGAGCACACGTCTGAACTCCAGTCAC AAGGTCT ATCTCGTATGCCGTCTTCTGCTTG	AACCA	ACACTCTTTCCCTACACGACGCTCTTCCGATCGCATG
3	22	male	[Phos]GATCGGAAGAGCACACGTCTGAACTCCAGTCAC AAGGTCT ATCTCGTATGCCGTCTTCTGCTTG	CGATC	ACACTCTTTCCCTACACGACGCTCTTCCGATCAACCA
3	23	female	[Phos]GATCGGAAGAGCACACGTCTGAACTCCAGTCAC AAGGTCT ATCTCGTATGCCGTCTTCTGCTTG	TCGAT	ACACTCTTTCCCTACACGACGCTCTTCCGATCCGATC
3	24	female	[Phos]GATCGGAAGAGCACACGTCTGAACTCCAGTCAC AAGGTCT ATCTCGTATGCCGTCTTCTGCTTG	TGCAT	ACACTCTTTCCCTACACGACGCTCTTCCGATCTCGAT
3	25	female	[Phos]GATCGGAAGAGCACACGTCTGAACTCCAGTCAC AAGGTCT ATCTCGTATGCCGTCTTCTGCTTG	CAACC	ACACTCTTTCCCTACACGACGCTCTTCCGATCTGCAT
3	26	female	[Phos]GATCGGAAGAGCACACGTCTGAACTCCAGTCAC AAGGTCT ATCTCGTATGCCGTCTTCTGCTTG	GGTTG	ACACTCTTTCCCTACACGACGCTCTTCCGATCCAACC
3	27	female	[Phos]GATCGGAAGAGCACACGTCTGAACTCCAGTCAC AAGGTCT ATCTCGTATGCCGTCTTCTGCTTG	AAGGA	ACACTCTTTCCCTACACGACGCTCTTCCGATCGGTTG
3	28	female	[Phos]GATCGGAAGAGCACACGTCTGAACTCCAGTCAC AAGGTCT ATCTCGTATGCCGTCTTCTGCTTG	AGCTA	ACACTCTTTCCCTACACGACGCTCTTCCGATCAAGGA
3	29	female	[Phos]GATCGGAAGAGCACACGTCTGAACTCCAGTCAC AAGGTCT ATCTCGTATGCCGTCTTCTGCTTG	ACACA	ACACTCTTTCCCTACACGACGCTCTTCCGATCAGCTA
3	30	female	[Phos]GATCGGAAGAGCACACGTCTGAACTCCAGTCAC AAGGTCT ATCTCGTATGCCGTCTTCTGCTTG	AATTA	ACACTCTTTCCCTACACGACGCTCTTCCGATCACACA
3	31	female	[Phos]GATCGGAAGAGCACACGTCTGAACTCCAGTCAC AAGGTCT ATCTCGTATGCCGTCTTCTGCTTG	ACGGT	ACACTCTTTCCCTACACGACGCTCTTCCGATCAATTA
3	32	female	[Phos]GATCGGAAGAGCACACGTCTGAACTCCAGTCAC AAGGTCT ATCTCGTATGCCGTCTTCTGCTTG	ACTGG	ACACTCTTTCCCTACACGACGCTCTTCCGATCACGGT
3	33	female	[Phos]GATCGGAAGAGCACACGTCTGAACTCCAGTCAC AAGGTCT ATCTCGTATGCCGTCTTCTGCTTG	ACTTC	ACACTCTTTCCCTACACGACGCTCTTCCGATCACTGG
3	34	female	[Phos]GATCGGAAGAGCACACGTCTGAACTCCAGTCAC AAGGTCT ATCTCGTATGCCGTCTTCTGCTTG	ATACG	ACACTCTTTCCCTACACGACGCTCTTCCGATCACTTC
3	35	female	[Phos]GATCGGAAGAGCACACGTCTGAACTCCAGTCAC AAGGTCT ATCTCGTATGCCGTCTTCTGCTTG	ATGAG	ACACTCTTTCCCTACACGACGCTCTTCCGATCATACG
3	36	female	[Phos]GATCGGAAGAGCACACGTCTGAACTCCAGTCAC AAGGTCT ATCTCGTATGCCGTCTTCTGCTTG	ATTAC	ACACTCTTTCCCTACACGACGCTCTTCCGATCATGAG
3	37	female	[Phos]GATCGGAAGAGCACACGTCTGAACTCCAGTCAC AAGGTCT ATCTCGTATGCCGTCTTCTGCTTG	CATAT	ACACTCTTTCCCTACACGACGCTCTTCCGATCATTAC
3	38	female	[Phos]GATCGGAAGAGCACACGTCTGAACTCCAGTCAC AAGGTCT ATCTCGTATGCCGTCTTCTGCTTG	CGAAT	ACACTCTTTCCCTACACGACGCTCTTCCGATCCATAT
3	39	female	[Phos]GATCGGAAGAGCACACGTCTGAACTCCAGTCAC AAGGTCT ATCTCGTATGCCGTCTTCTGCTTG	CGGCT	ACACTCTTTCCCTACACGACGCTCTTCCGATCCGAAT
3	40	female	[Phos]GATCGGAAGAGCACACGTCTGAACTCCAGTCAC AAGGTCT ATCTCGTATGCCGTCTTCTGCTTG	CGGTA	ACACTCTTTCCCTACACGACGCTCTTCCGATCCGGCT
Name		P7 Adapter OligoSequence
AluI_P7_F_Bio		/BtnTg/GTGACTGGAGTTCAGACGTGTGCTCTTCCGATCT
AluI_P7_R_Bio		/5Phos/AGATCGGAAGAGCACACGTCTGAACTCCAGTCAC
