# Supplementary material for: ddRADseq reveals determinants for temperature-dependent sex reversal in Nile tilapia on LG23
Source: BMC Genomics. 2017 Jul 14;18:531. doi: 10.1186/s12864-017-3930-0 (PMC5513378; doi:10.1186/s12864-017-3930-0)
Supplement: Supplementary file 3 — Number of temperature-treated pseudomales (affected cases) and non-masculinized genetic females (unaffected controls) in the region of LG23 showing the largest FST. (XLSX 29 kb) [file 12864_2017_3930_MOESM3_ESM.xlsx]

## Sheet: Family_1_n_cases_n_controls
LG	position	Fst	n_males_fa1	n_females_fa1	n_total_fa1
23	40336	0.219635	17	14	31
23	118650	0	18	20	38
23	118668	0	16	18	34
23	294080	0.0194452	15	16	31
23	294082	0.0194452	15	16	31
23	298344	0	15	19	34
23	298345	0.125392	16	20	36
23	298387	0.00617284	15	20	35
23	326769	0	16	20	36
23	326805	0.00750625	16	19	35
23	354772	0	17	18	35
23	354773	0	18	18	36
23	354850	0	18	19	37
23	371817	0.075873	18	18	36
23	371832	0.0489611	15	18	33
23	475426	0.18306	16	19	35
23	475481	0.00523123	16	17	33
23	488284	0.00918823	17	18	35
23	490962	0.0682731	15	17	32
23	646807	0.151301	16	19	35
23	646831	0.0285071	18	19	37
23	758647	0.171796	15	18	33
23	994503	0	18	19	37
23	994513	0	18	18	36
23	994539	0	18	19	37
23	1280166	0.0291581	18	17	35
23	1597983	0.0342169	15	17	32
23	1638523	0.102412	16	17	33
23	1638550	0.0633869	17	16	33
23	1660089	0.101408	15	18	33
23	1660098	0.000417319	15	18	33
23	1679028	0.159222	15	17	32
23	1691302	0.237987	15	17	32
23	1691314	0.0813517	14	18	32
23	1691345	0.237987	15	17	32
23	1691369	0.0170521	14	17	31
23	1707508	0.122811	14	16	30
23	1773018	0	14	17	31
23	1773020	0	14	17	31
23	1773021	0.0139785	16	16	32
23	1773036	0	17	19	36
23	1773042	0	17	17	34
23	1773054	0	14	15	29
23	1773061	0	14	17	31
23	1781005	0.0773149	15	19	34
23	1781025	0	16	18	34
23	1781027	0	16	18	34
23	1781028	0	17	15	32
23	1781029	0.0773149	15	19	34
23	1781043	0	19	19	38
23	1781049	0.00582484	14	16	30
23	1781060	0.0773149	15	19	34
23	1781065	0	14	16	30
23	1781068	0	15	18	33
23	1886593	0.0639432	18	16	34
23	1932314	0	15	15	30
23	1932357	0.0369004	15	14	29
23	2262331	0	19	19	38
23	2322469	0	14	15	29
23	2341494	0.00114113	19	18	37
23	2376973	0	14	14	28
23	2376982	0	14	14	28
23	2687829	0.000965251	19	19	38
23	3112877	0	15	19	34
23	3122035	0.000630252	18	18	36
23	3122039	0.0168689	18	17	35
23	3122044	0	18	17	35
23	3122048	0	17	15	32
23	3122049	0	17	17	34
23	3122087	0.0438398	14	14	28
23	3268329	0.091353	15	15	30
23	3268341	0.111392	16	19	35
23	3268347	0	19	19	38
23	3268349	0	19	19	38
23	3268367	0	18	19	37
23	3454270	0.00187856	15	14	29
23	3475271	0.00163848	16	15	31
23	3475272	0	15	15	30
23	3475275	0.0640778	15	14	29
23	3475305	0.00163848	16	15	31
23	3475342	0	18	18	36
23	3475345	0	16	19	35
23	3475357	0	17	20	37
23	3475359	0	16	14	30
23	3546410	0.0343716	15	16	31
23	3546479	0.208301	15	15	30
23	3577152	0.0345711	15	18	33
23	3577178	0.186786	15	19	34
23	3577293	0.0104786	18	17	35
23	3588830	0	16	16	32
23	3644063	0	14	19	33
23	3669770	0.013521	17	16	33
23	3669794	0.013521	17	16	33
23	3669809	0.0291581	18	17	35
23	3669832	0.0691664	17	18	35
23	3909287	0.0189169	14	16	30
23	3909296	0.0145513	15	17	32
23	3909336	0.0175419	15	16	31
23	4012567	0.0682731	17	15	32
23	4012578	0	19	19	38
23	4012581	0.0521303	16	15	31
23	4012589	0.0279835	16	19	35
23	4012608	0	16	17	33
23	4012612	0	15	15	30
23	4012615	0	16	15	31
23	4012632	0	14	14	28
23	4084101	0.0285071	19	18	37
23	4084120	0.0560095	14	15	29
23	4084144	0.0160702	15	18	33
23	4084151	0.0269724	19	20	39
23	4084176	0	16	16	32
23	4084186	0.0522172	14	15	29
23	4138071	0.166708	16	15	31
23	4138079	0.166708	16	15	31
23	4138100	0.166708	16	15	31
23	4149589	0.130982	17	18	35
23	4149595	0.130982	17	18	35
23	4211574	0.0417061	16	17	33
23	4211590	0.186113	18	16	34
23	4211610	0.0280505	16	16	32
23	4211635	0.0382775	17	17	34
23	4240654	0.00847304	19	20	39
23	4240680	0.00988246	19	19	38
23	4249938	0	14	16	30
23	4266531	0.0728003	17	18	35
23	4266573	0.0796896	17	17	34
23	4560761	0.141514	16	20	36
23	4560823	0.0221729	16	18	34
23	4560845	0.0424713	17	18	35
23	4579811	0.0919319	14	20	34
23	4579835	0.0873016	15	20	35
23	4579846	0.0873016	15	20	35
23	4579854	0.0873016	15	20	35
23	4587803	0	16	16	32
23	4610541	0.102492	16	20	36
23	4674049	0	14	17	31
23	4744573	0	19	17	36
23	4744582	0.0133493	17	20	37
23	4744626	0.0119812	19	20	39
23	4787773	0.135079	19	18	37
23	4823300	0.184625	17	15	32
23	4823331	0.166708	16	15	31
23	4871098	0.0567376	18	20	38
23	4871105	0	17	19	36
23	4890011	0.147778	14	16	30
23	4890075	0.0385595	14	15	29
23	4939695	0.039623	15	15	30
23	5060926	0.130982	17	18	35
23	5081722	0.0234656	19	18	37
23	5081724	0.155726	19	18	37
23	5092541	0.140034	14	17	31
23	5092543	0.140034	14	17	31
23	5115415	0.138105	16	15	31
23	5115492	0.138105	16	15	31
23	5127941	0.261953	14	17	31
23	5129431	0	18	18	36
23	5129439	0.126218	17	18	35
23	5251367	0.149671	17	18	35
23	5251437	0.128086	17	18	35
23	5266019	0.145546	16	17	33
23	5266091	0.145546	16	17	33
23	5275415	0.113686	14	20	34
23	5275439	0.113686	14	20	34
23	5352544	0.076115	18	20	38
23	5352552	0	18	20	38
23	5352600	0	18	20	38
23	5443216	0.192331	14	17	31
23	5529173	0.127176	18	20	38
23	5552626	0.114898	16	18	34
23	5596742	0.127189	16	19	35
23	5737022	0.169516	14	14	28
23	5792240	0.1875	14	18	32
23	5792241	0.152806	15	18	33
23	5830086	0	16	17	33
23	5830110	0	16	17	33
23	5830113	0	15	15	30
23	5964098	0	19	19	38
23	5964111	0	17	19	36
23	5964112	0	18	17	35
23	5964149	0	18	17	35
23	5964181	0.0279835	16	19	35
23	5964218	0	16	14	30
23	5964242	0.164609	15	20	35
23	6139680	0.0682731	15	17	32
23	6257281	0	19	19	38
23	6257287	0.0318996	19	18	37
23	6257342	0.195735	17	19	36
23	6258743	0.169734	16	17	33
23	6258822	0.169734	16	17	33
23	6368957	0.203583	17	18	35
23	6588528	0.143492	18	18	36
23	6611139	0.0482897	18	15	33
23	6647641	0.214848	15	18	33
23	6681080	0.11268	16	18	34
23	6681113	0.11268	16	18	34
23	6760526	0.13346	14	16	30
23	6807707	0.101137	18	20	38
23	6807713	0.154971	16	19	35
23	6807728	0.101137	18	20	38
23	6807836	0.0782573	16	19	35
23	6977489	0.0269724	19	20	39
23	7095708	0.125392	16	20	36
23	7200651	0	15	17	32
23	7205083	0.133568	19	15	34
23	7269166	0	18	19	37
23	7574346	0.0316407	14	17	31
23	7605289	0	18	16	34
23	7633719	0	16	18	34
23	7715239	0.239638	15	15	30
23	7799707	0.133568	15	19	34
23	7815474	0	17	18	35
23	7828115	0.10549	15	17	32
23	7858802	0	15	20	35
23	7858831	0.0998517	17	17	34
23	7858832	0.0998517	17	17	34
23	8072695	0.2863	18	17	35
23	8072712	0.306691	19	17	36
23	8122793	0.0652038	16	20	36
23	8482616	0.149223	15	18	33
23	8482617	0.135138	16	18	34
23	8482621	0.135138	16	18	34
23	8508786	0	15	20	35
23	8569214	0	19	19	38
23	8606999	0.156164	15	18	33
23	8607040	0.166667	14	18	32
23	8813595	0	17	20	37
23	8947250	0	14	17	31
23	8947258	0	14	17	31
23	9190077	0.350603	18	17	35
23	9212758	0.312459	19	20	39
23	9266025	0.0853985	16	19	35
23	9266038	0.102043	16	20	36
23	9280012	0.432272	14	19	33
23	9441132	0.437025	16	17	33
23	9485367	0.0601266	17	19	36
23	9546272	0.353001	17	18	35
23	9546316	0.0768349	16	19	35
23	9546317	0.0923295	16	20	36
23	9637834	0	15	16	31
23	9727817	0.0302267	18	17	35
23	9746803	0.413224	15	16	31
23	10018528	0.0138787	19	19	38
23	10155869	0.175763	14	19	33
23	10243217	0	18	20	38
23	10370656	0	14	15	29
23	10393226	0.0752351	15	15	30
23	10393244	0.0459753	15	16	31
23	10393348	0.284444	15	20	35
23	10407738	0	16	18	34
23	10407747	0	19	20	39
23	10513550	0	18	18	36
23	10513554	0	15	14	29
23	10513589	0.0698269	15	14	29
23	10513594	0.0285071	18	19	37
23	10531782	0.255913	16	17	33
23	10531788	0.240964	15	17	32
23	10618258	0	18	18	36
23	10813434	0	18	18	36
23	10861827	0.0625207	14	17	31
23	10864788	0.163247	17	19	36
23	10994454	0	16	18	34
23	11011948	0.31541	16	19	35
23	11011949	0.284437	16	19	35
23	11065693	0.359923	15	18	33
23	11159799	0.0614027	16	18	34
23	11173503	0.0896528	18	19	37
23	11173511	0	18	19	37
23	11173515	0.0146019	16	19	35
23	11173519	0.00114113	18	19	37
23	11173539	0	18	19	37
23	11173551	0	17	19	36
23	11173579	0.0302267	18	17	35
23	11188741	0	17	19	36
23	11188785	0	17	19	36
23	11203620	0.0710516	17	20	37
23	11233375	0.0431566	18	19	37
23	11233378	0.0431566	18	19	37
23	11233380	0	15	18	33
23	11233396	0	17	15	32
23	11233410	0	17	15	32
23	11233420	0	15	16	31
23	11233426	0	17	18	35
23	11233427	0	18	16	34
23	11233428	0	16	18	34
23	11233442	0	18	15	33
23	11233447	0	15	14	29
23	11233452	0	16	18	34
23	11233458	0	14	18	32
23	11261049	0	18	17	35
23	11382643	0.0499139	15	17	32
23	11388450	0.108626	14	17	31
23	11569397	0	17	14	31
23	11569405	0	17	14	31
23	11569406	0	17	14	31
23	11569415	0	17	14	31
23	11569449	0	17	14	31
23	11616287	0.0269724	19	20	39
23	12142623	0.207254	14	20	34
23	12169347	0	18	18	36
23	12259455	0.0286162	14	17	31
23	12355433	0.0250483	16	15	31
23	12355435	0.0250483	16	15	31
23	12508442	0.0321665	16	17	33
23	12509265	0	15	19	34
23	12586838	0	18	18	36
23	12752357	0.0433099	18	15	33
23	12766149	0	15	15	30
23	12930509	0.0302267	17	18	35
23	12987995	0	14	16	30
23	13014587	0.133568	15	19	34
23	13114500	0.102043	16	20	36
23	13170345	0.0285071	18	19	37
23	13291856	0	15	15	30
23	13291890	0	16	18	34
23	13306593	0	17	19	36
23	13354890	0	14	15	29
23	13354892	0	14	15	29
23	13354895	0	16	17	33
23	13354899	0	16	16	32
23	13354936	0	16	17	33
23	13424025	0	16	17	33
23	13424037	0	17	16	33
23	13424087	0.0343716	15	16	31
23	13493972	0	19	19	38
23	13597696	0	19	15	34
23	13649611	0.0948139	16	15	31
23	14022797	0.0626108	14	15	29
23	14022804	0.0626108	14	15	29
23	14040916	0	15	19	34
23	14056665	0	14	15	29
23	14277068	0.0370896	16	20	36
23	14277120	0	16	19	35
23	14277136	0.0370896	16	20	36
23	14417307	0.0206959	15	16	31
23	14509637	0.190752	18	19	37
23	14509642	0	19	19	38
23	14509647	0.00496329	19	18	37
23	14509655	0	19	19	38
23	14509656	0	18	20	38
23	14509660	0.000467532	18	18	36
23	14509662	0	19	20	39
23	14641920	0.175763	14	19	33
23	14710293	0.107482	18	19	37
23	14786339	0	14	16	30
23	15203973	0	17	20	37
23	15203977	0	17	20	37
23	15384286	0.0302267	18	17	35
23	15465143	0	18	20	38
23	15506949	0	16	16	32
23	15506950	0	15	16	31
23	15506953	0.00582484	16	14	30
23	15517949	0.00307555	14	17	31
23	15732761	0	15	16	31
23	15732777	0.00229141	14	17	31
23	15732786	0	19	18	37
23	15732798	0.0894855	17	20	37
23	15799269	0.0343716	16	15	31
23	15799303	0	16	16	32
23	16024442	0	15	17	32
23	16024529	0	18	14	32
23	16374475	0	14	18	32
23	16562174	0.010126	16	19	35
23	16579306	0	14	15	29
23	16579321	0.00946163	15	14	29
23	16594902	0.0285071	18	19	37
23	16603651	0.0171824	17	18	35
23	16603667	0.0244064	15	17	32
23	16603668	0.00460948	15	18	33
23	16603676	0.0181644	16	18	34
23	16603701	0.0244064	15	17	32
23	16607073	0	14	18	32
23	16636853	0.0381386	17	18	35
23	17002864	0.0208042	18	19	37
23	17068738	0.0285071	18	19	37
23	17110974	0	16	19	35
23	17111029	0	17	19	36
23	17111041	0	19	20	39
23	17202162	0	19	20	39
23	17202213	0.0567376	18	20	38
23	17255502	0	15	16	31
23	17365108	0.0112715	16	18	34
23	17365256	0.0268656	16	14	30
23	17433912	0	16	16	32
23	17433914	0	15	17	32
23	17433925	0	15	17	32
23	17482979	0	15	16	31
23	17937416	0.125392	16	20	36
23	17937424	0.0321665	16	17	33
23	17937460	0	16	20	36
23	18031934	0	16	18	34
23	18065412	0	17	20	37
23	18065413	0	17	20	37
23	18065431	0.0146939	18	18	36
23	18065444	0	18	17	35
23	18094566	0	19	20	39
23	18094568	0	19	19	38
23	18094570	0	19	20	39
23	18094571	0	19	20	39
23	18094572	0	19	20	39
23	18106096	0	14	14	28
23	18106155	0	16	15	31
23	18367953	0.0321665	17	16	33
23	18550561	0	18	19	37
23	18550571	0	18	19	37
23	18550578	0	18	19	37
23	18653568	0	18	19	37
23	18971844	0.0921644	16	14	30
23	18971854	0.0178359	15	15	30
23	18971887	0.0521303	16	15	31
23	18985640	0.0461868	16	16	32
23	19038065	0.0921644	14	16	30
23	19317665	0	17	18	35
23	19334988	0.00773694	18	20	38
23	19558099	0	17	16	33
23	19561323	0	19	18	37
23	19591746	0	15	19	34
23	19591760	0	14	19	33
23	19591811	0	16	19	35
23	19660294	0.0204503	15	18	33
23	19660314	0.0269724	19	20	39
23	19660317	0	18	19	37
23	19696054	0.0601266	17	19	36
23	19712000	0	17	19	36
23	20401103	0	16	20	36
23	20401116	0	16	20	36
23	20641475	0	15	17	32
23	20641490	0	16	18	34
23	20641511	0	16	18	34
23	20641513	0	16	18	34
23	20659153	0.0894855	17	20	37
23	20734873	0	17	16	33
23	20734898	0	16	18	34
23	20734899	0	16	20	36
23	20734928	0	18	19	37
23	20734943	0	17	16	33
23	20736801	3.4775e-05	17	19	36
23	20736812	0.000630252	18	18	36
23	20736824	0	16	15	31
23	20736829	0	16	16	32
23	20736861	0	16	16	32
