# Supplementary material for: ddRADseq reveals determinants for temperature-dependent sex reversal in Nile tilapia on LG23
Source: BMC Genomics. 2017 Jul 14;18:531. doi: 10.1186/s12864-017-3930-0 (PMC5513378; doi:10.1186/s12864-017-3930-0)
Supplement: Supplementary file 4 — Overview of refseq genes residing on LG23. (XLSX 234 kb) [file 12864_2017_3930_MOESM4_ESM.xlsx]

## Sheet: Wessels_et_al_Table_S4_LG23_XX_
##gff-version 3
##date Thu Aug 20 10:53:46 2015
##source gbrowse gbgff gff3 dumper
##sequence-region LG23:5150526..11011860
LG23	refseq	mRNA	7900067	7900917	.	+	.	Name=XM_003444214.1;ID=19416334;Identity=100.0;Coverage=100.0;Note=%20PREDICTED:%20Oreochromis%20niloticus%20hypothetical%20protein%20LOC100697331%20(LOC100697331),%20mRNA
LG23	refseq	exon	7900067	7900241	100	+	.	Name=XM_003444214.1;Parent=19416334;ID=19416335;Target=XM_003444214.1%201%20175%20+
LG23	refseq	exon	7900336	7900917	100	+	.	Name=XM_003444214.1;Parent=19416334;ID=19416336;Target=XM_003444214.1%20176%20757%20+
LG23	refseq	CDS	7900067	7900241	100	+	0	Name=XM_003444214.1;Parent=19416334;ID=19416337;Target=XM_003444214.1%201%20175%20+
LG23	refseq	CDS	7900336	7900365	100	+	1	Name=XM_003444214.1;Parent=19416334;ID=19416338;Target=XM_003444214.1%20176%20205%20+
LG23	refseq	mRNA	5621681	5622502	.	+	.	Name=XM_003444293.1;ID=19418426;Identity=100.0;Coverage=100.0;Note=%20PREDICTED:%20Oreochromis%20niloticus%20hypothetical%20protein%20LOC100697332%20(LOC100697332),%20mRNA
LG23	refseq	exon	5621681	5622164	100	+	.	Name=XM_003444293.1;Parent=19418426;ID=19418427;Target=XM_003444293.1%201%20484%20+
LG23	refseq	exon	5622289	5622502	100	+	.	Name=XM_003444293.1;Parent=19418426;ID=19418428;Target=XM_003444293.1%20485%20698%20+
LG23	refseq	CDS	5621789	5622164	100	+	0	Name=XM_003444293.1;Parent=19418426;ID=19418429;Target=XM_003444293.1%20109%20484%20+
LG23	refseq	CDS	5622289	5622432	100	+	1	Name=XM_003444293.1;Parent=19418426;ID=19418430;Target=XM_003444293.1%20485%20628%20+
LG23	refseq	mRNA	5822759	5829407	.	+	.	Name=XM_003444295.1;ID=19418346;Identity=100.0;Coverage=100.0;Note=%20PREDICTED:%20Oreochromis%20niloticus%20alcohol%20dehydrogenase%20[NADP+]%20B-like%20(LOC100697867),%20mRNA
LG23	refseq	exon	5822759	5822905	100	+	.	Name=XM_003444295.1;Parent=19418346;ID=19418347;Target=XM_003444295.1%201%20147%20+
LG23	refseq	exon	5825910	5826005	100	+	.	Name=XM_003444295.1;Parent=19418346;ID=19418348;Target=XM_003444295.1%20148%20243%20+
LG23	refseq	exon	5826720	5826839	100	+	.	Name=XM_003444295.1;Parent=19418346;ID=19418349;Target=XM_003444295.1%20244%20363%20+
LG23	refseq	exon	5827014	5827165	100	+	.	Name=XM_003444295.1;Parent=19418346;ID=19418350;Target=XM_003444295.1%20364%20515%20+
LG23	refseq	exon	5827450	5827645	100	+	.	Name=XM_003444295.1;Parent=19418346;ID=19418351;Target=XM_003444295.1%20516%20711%20+
LG23	refseq	exon	5827735	5827934	100	+	.	Name=XM_003444295.1;Parent=19418346;ID=19418352;Target=XM_003444295.1%20712%20911%20+
LG23	refseq	exon	5828306	5828378	100	+	.	Name=XM_003444295.1;Parent=19418346;ID=19418353;Target=XM_003444295.1%20912%20984%20+
LG23	refseq	exon	5828471	5828557	100	+	.	Name=XM_003444295.1;Parent=19418346;ID=19418354;Target=XM_003444295.1%20985%201071%20+
LG23	refseq	exon	5829093	5829407	100	+	.	Name=XM_003444295.1;Parent=19418346;ID=19418355;Target=XM_003444295.1%201072%201386%20+
LG23	refseq	CDS	5825925	5826005	100	+	0	Name=XM_003444295.1;Parent=19418346;ID=19418356;Target=XM_003444295.1%20163%20243%20+
LG23	refseq	CDS	5826720	5826839	100	+	0	Name=XM_003444295.1;Parent=19418346;ID=19418357;Target=XM_003444295.1%20244%20363%20+
LG23	refseq	CDS	5827014	5827165	100	+	0	Name=XM_003444295.1;Parent=19418346;ID=19418358;Target=XM_003444295.1%20364%20515%20+
LG23	refseq	CDS	5827450	5827645	100	+	2	Name=XM_003444295.1;Parent=19418346;ID=19418359;Target=XM_003444295.1%20516%20711%20+
LG23	refseq	CDS	5827735	5827934	100	+	0	Name=XM_003444295.1;Parent=19418346;ID=19418360;Target=XM_003444295.1%20712%20911%20+
LG23	refseq	CDS	5828306	5828378	100	+	2	Name=XM_003444295.1;Parent=19418346;ID=19418361;Target=XM_003444295.1%20912%20984%20+
LG23	refseq	CDS	5828471	5828557	100	+	0	Name=XM_003444295.1;Parent=19418346;ID=19418362;Target=XM_003444295.1%20985%201071%20+
LG23	refseq	CDS	5829093	5829156	100	+	0	Name=XM_003444295.1;Parent=19418346;ID=19418363;Target=XM_003444295.1%201072%201135%20+
LG23	refseq	mRNA	5987837	5989548	.	+	.	Name=XM_003444247.1;ID=19416704;Identity=100.0;Coverage=100.0;Note=%20PREDICTED:%20Oreochromis%20niloticus%20protein%20AATF-like%20(LOC100707176),%20mRNA
LG23	refseq	exon	5987837	5989548	100	+	.	Name=XM_003444247.1;Parent=19416704;ID=19416705;Target=XM_003444247.1%201%201712%20+
LG23	refseq	CDS	5987884	5989546	100	+	0	Name=XM_003444247.1;Parent=19416704;ID=19416706;Target=XM_003444247.1%2048%201710%20+
LG23	refseq	mRNA	5984646	5987083	.	-	.	Name=XM_003444298.1;ID=19417964;Identity=100.0;Coverage=100.0;Note=%20PREDICTED:%20Oreochromis%20niloticus%20protein%20mago%20nashi%20homolog%20(LOC100698665),%20mRNA
LG23	refseq	exon	5986913	5987083	100	-	.	Name=XM_003444298.1;Parent=19417964;ID=19417965;Target=XM_003444298.1%201%20171%20+
LG23	refseq	exon	5986518	5986576	100	-	.	Name=XM_003444298.1;Parent=19417964;ID=19417966;Target=XM_003444298.1%20172%20230%20+
LG23	refseq	exon	5986208	5986318	100	-	.	Name=XM_003444298.1;Parent=19417964;ID=19417967;Target=XM_003444298.1%20231%20341%20+
LG23	refseq	exon	5984937	5985019	100	-	.	Name=XM_003444298.1;Parent=19417964;ID=19417968;Target=XM_003444298.1%20342%20424%20+
LG23	refseq	exon	5984646	5984858	100	-	.	Name=XM_003444298.1;Parent=19417964;ID=19417969;Target=XM_003444298.1%20425%20637%20+
LG23	refseq	CDS	5986913	5987083	100	-	1	Name=XM_003444298.1;Parent=19417964;ID=19417970;Target=XM_003444298.1%201%20171%20+
LG23	refseq	CDS	5986518	5986576	100	-	1	Name=XM_003444298.1;Parent=19417964;ID=19417971;Target=XM_003444298.1%20172%20230%20+
LG23	refseq	CDS	5986208	5986318	100	-	0	Name=XM_003444298.1;Parent=19417964;ID=19417972;Target=XM_003444298.1%20231%20341%20+
LG23	refseq	CDS	5984937	5985019	100	-	0	Name=XM_003444298.1;Parent=19417964;ID=19417973;Target=XM_003444298.1%20342%20424%20+
LG23	refseq	CDS	5984761	5984858	100	-	2	Name=XM_003444298.1;Parent=19417964;ID=19417974;Target=XM_003444298.1%20425%20522%20+
LG23	refseq	mRNA	5992255	5998277	.	-	.	Name=XM_003444299.1;ID=19418531;Identity=100.0;Coverage=100.0;Note=%20PREDICTED:%20Oreochromis%20niloticus%20uridine-cytidine%20kinase%202-A-like%20(LOC100698935),%20mRNA
LG23	refseq	exon	5998162	5998277	100	-	.	Name=XM_003444299.1;Parent=19418531;ID=19418532;Target=XM_003444299.1%201%20116%20+
LG23	refseq	exon	5996276	5996435	100	-	.	Name=XM_003444299.1;Parent=19418531;ID=19418533;Target=XM_003444299.1%20117%20276%20+
LG23	refseq	exon	5996037	5996133	100	-	.	Name=XM_003444299.1;Parent=19418531;ID=19418534;Target=XM_003444299.1%20277%20373%20+
LG23	refseq	exon	5995369	5995511	100	-	.	Name=XM_003444299.1;Parent=19418531;ID=19418535;Target=XM_003444299.1%20374%20516%20+
LG23	refseq	exon	5994832	5994929	100	-	.	Name=XM_003444299.1;Parent=19418531;ID=19418536;Target=XM_003444299.1%20517%20614%20+
LG23	refseq	exon	5994675	5994723	100	-	.	Name=XM_003444299.1;Parent=19418531;ID=19418537;Target=XM_003444299.1%20615%20663%20+
LG23	refseq	exon	5992255	5992554	100	-	.	Name=XM_003444299.1;Parent=19418531;ID=19418538;Target=XM_003444299.1%20664%20963%20+
LG23	refseq	CDS	5998162	5998266	100	-	0	Name=XM_003444299.1;Parent=19418531;ID=19418539;Target=XM_003444299.1%2012%20116%20+
LG23	refseq	CDS	5996276	5996435	100	-	0	Name=XM_003444299.1;Parent=19418531;ID=19418540;Target=XM_003444299.1%20117%20276%20+
LG23	refseq	CDS	5996037	5996133	100	-	1	Name=XM_003444299.1;Parent=19418531;ID=19418541;Target=XM_003444299.1%20277%20373%20+
LG23	refseq	CDS	5995369	5995511	100	-	2	Name=XM_003444299.1;Parent=19418531;ID=19418542;Target=XM_003444299.1%20374%20516%20+
LG23	refseq	CDS	5994832	5994929	100	-	1	Name=XM_003444299.1;Parent=19418531;ID=19418543;Target=XM_003444299.1%20517%20614%20+
LG23	refseq	CDS	5994675	5994723	100	-	0	Name=XM_003444299.1;Parent=19418531;ID=19418544;Target=XM_003444299.1%20615%20663%20+
LG23	refseq	CDS	5992420	5992554	100	-	1	Name=XM_003444299.1;Parent=19418531;ID=19418545;Target=XM_003444299.1%20664%20798%20+
LG23	refseq	mRNA	6235537	6236685	.	+	.	Name=XM_003444305.1;ID=19418138;Identity=100.0;Coverage=100.0;Note=%20PREDICTED:%20Oreochromis%20niloticus%20growth%20arrest%20and%20DNA%20damage-inducible%20protein%20GADD45%20alpha-like%20(LOC100700462),%20mRNA
LG23	refseq	exon	6235537	6235652	100	+	.	Name=XM_003444305.1;Parent=19418138;ID=19418139;Target=XM_003444305.1%201%20116%20+
LG23	refseq	exon	6235956	6236057	100	+	.	Name=XM_003444305.1;Parent=19418138;ID=19418140;Target=XM_003444305.1%20117%20218%20+
LG23	refseq	exon	6236157	6236364	100	+	.	Name=XM_003444305.1;Parent=19418138;ID=19418141;Target=XM_003444305.1%20219%20426%20+
LG23	refseq	exon	6236572	6236685	100	+	.	Name=XM_003444305.1;Parent=19418138;ID=19418142;Target=XM_003444305.1%20427%20540%20+
LG23	refseq	CDS	6235537	6235652	100	+	0	Name=XM_003444305.1;Parent=19418138;ID=19418143;Target=XM_003444305.1%201%20116%20+
LG23	refseq	CDS	6235956	6236057	100	+	2	Name=XM_003444305.1;Parent=19418138;ID=19418144;Target=XM_003444305.1%20117%20218%20+
LG23	refseq	CDS	6236157	6236364	100	+	2	Name=XM_003444305.1;Parent=19418138;ID=19418145;Target=XM_003444305.1%20219%20426%20+
LG23	refseq	CDS	6236572	6236683	100	+	0	Name=XM_003444305.1;Parent=19418138;ID=19418146;Target=XM_003444305.1%20427%20538%20+
LG23	refseq	mRNA	6274615	6276134	.	-	.	Name=XM_003444198.1;ID=19415696;Identity=100.0;Coverage=100.0;Note=%20PREDICTED:%20Oreochromis%20niloticus%20protein%20Dr1-like%20(LOC100693067),%20mRNA
LG23	refseq	exon	6275915	6276134	100	-	.	Name=XM_003444198.1;Parent=19415696;ID=19415697;Target=XM_003444198.1%201%20220%20+
LG23	refseq	exon	6275629	6275792	100	-	.	Name=XM_003444198.1;Parent=19415696;ID=19415698;Target=XM_003444198.1%20221%20384%20+
LG23	refseq	exon	6274615	6274761	100	-	.	Name=XM_003444198.1;Parent=19415696;ID=19415699;Target=XM_003444198.1%20385%20531%20+
LG23	refseq	CDS	6275915	6276134	100	-	0	Name=XM_003444198.1;Parent=19415696;ID=19415700;Target=XM_003444198.1%201%20220%20+
LG23	refseq	CDS	6275629	6275792	100	-	1	Name=XM_003444198.1;Parent=19415696;ID=19415701;Target=XM_003444198.1%20221%20384%20+
LG23	refseq	CDS	6274617	6274761	100	-	0	Name=XM_003444198.1;Parent=19415696;ID=19415702;Target=XM_003444198.1%20385%20529%20+
LG23	refseq	mRNA	6393469	6396330	.	+	.	Name=XM_003444255.1;ID=19417184;Identity=100.0;Coverage=100.0;Note=%20PREDICTED:%20Oreochromis%20niloticus%20zinc%20finger%20protein%20Gfi-1-like%20(LOC100709504),%20mRNA
LG23	refseq	exon	6393469	6393580	100	+	.	Name=XM_003444255.1;Parent=19417184;ID=19417185;Target=XM_003444255.1%201%20112%20+
LG23	refseq	exon	6394131	6394319	100	+	.	Name=XM_003444255.1;Parent=19417184;ID=19417186;Target=XM_003444255.1%20113%20301%20+
LG23	refseq	exon	6394818	6395197	100	+	.	Name=XM_003444255.1;Parent=19417184;ID=19417187;Target=XM_003444255.1%20302%20681%20+
LG23	refseq	exon	6395524	6395661	100	+	.	Name=XM_003444255.1;Parent=19417184;ID=19417188;Target=XM_003444255.1%20682%20819%20+
LG23	refseq	exon	6395807	6395972	100	+	.	Name=XM_003444255.1;Parent=19417184;ID=19417189;Target=XM_003444255.1%20820%20985%20+
LG23	refseq	exon	6396152	6396330	100	+	.	Name=XM_003444255.1;Parent=19417184;ID=19417190;Target=XM_003444255.1%20986%201164%20+
LG23	refseq	CDS	6393469	6393580	100	+	0	Name=XM_003444255.1;Parent=19417184;ID=19417191;Target=XM_003444255.1%201%20112%20+
LG23	refseq	CDS	6394131	6394319	100	+	1	Name=XM_003444255.1;Parent=19417184;ID=19417192;Target=XM_003444255.1%20113%20301%20+
LG23	refseq	CDS	6394818	6395197	100	+	1	Name=XM_003444255.1;Parent=19417184;ID=19417193;Target=XM_003444255.1%20302%20681%20+
LG23	refseq	CDS	6395524	6395661	100	+	0	Name=XM_003444255.1;Parent=19417184;ID=19417194;Target=XM_003444255.1%20682%20819%20+
LG23	refseq	CDS	6395807	6395972	100	+	0	Name=XM_003444255.1;Parent=19417184;ID=19417195;Target=XM_003444255.1%20820%20985%20+
LG23	refseq	CDS	6396152	6396328	100	+	1	Name=XM_003444255.1;Parent=19417184;ID=19417196;Target=XM_003444255.1%20986%201162%20+
LG23	refseq	mRNA	6426732	6428581	.	-	.	Name=XM_003444257.1;ID=19417116;Identity=100.0;Coverage=100.0;Note=%20PREDICTED:%20Oreochromis%20niloticus%20uncharacterized%20protein%20C1orf146-like%20(LOC100710043),%20mRNA
LG23	refseq	exon	6428409	6428581	100	-	.	Name=XM_003444257.1;Parent=19417116;ID=19417117;Target=XM_003444257.1%201%20173%20+
LG23	refseq	exon	6428088	6428181	100	-	.	Name=XM_003444257.1;Parent=19417116;ID=19417118;Target=XM_003444257.1%20174%20267%20+
LG23	refseq	exon	6427366	6427537	100	-	.	Name=XM_003444257.1;Parent=19417116;ID=19417119;Target=XM_003444257.1%20268%20439%20+
LG23	refseq	exon	6426977	6427055	100	-	.	Name=XM_003444257.1;Parent=19417116;ID=19417120;Target=XM_003444257.1%20440%20518%20+
LG23	refseq	exon	6426732	6426872	100	-	.	Name=XM_003444257.1;Parent=19417116;ID=19417121;Target=XM_003444257.1%20519%20659%20+
LG23	refseq	CDS	6428409	6428474	100	-	0	Name=XM_003444257.1;Parent=19417116;ID=19417122;Target=XM_003444257.1%20108%20173%20+
LG23	refseq	CDS	6428088	6428181	100	-	0	Name=XM_003444257.1;Parent=19417116;ID=19417123;Target=XM_003444257.1%20174%20267%20+
LG23	refseq	CDS	6427366	6427537	100	-	1	Name=XM_003444257.1;Parent=19417116;ID=19417124;Target=XM_003444257.1%20268%20439%20+
LG23	refseq	CDS	6426977	6427055	100	-	2	Name=XM_003444257.1;Parent=19417116;ID=19417125;Target=XM_003444257.1%20440%20518%20+
LG23	refseq	CDS	6426734	6426872	100	-	0	Name=XM_003444257.1;Parent=19417116;ID=19417126;Target=XM_003444257.1%20519%20657%20+
LG23	refseq	mRNA	6663631	6667491	.	+	.	Name=XM_003444201.1;ID=19415887;Identity=100.0;Coverage=100.0;Note=%20PREDICTED:%20Oreochromis%20niloticus%20hypothetical%20protein%20LOC100693865%20(LOC100693865),%20mRNA
LG23	refseq	exon	6663631	6663689	100	+	.	Name=XM_003444201.1;Parent=19415887;ID=19415888;Target=XM_003444201.1%201%2059%20+
LG23	refseq	exon	6663809	6663853	100	+	.	Name=XM_003444201.1;Parent=19415887;ID=19415889;Target=XM_003444201.1%2060%20104%20+
LG23	refseq	exon	6663940	6664108	100	+	.	Name=XM_003444201.1;Parent=19415887;ID=19415890;Target=XM_003444201.1%20105%20273%20+
LG23	refseq	exon	6667158	6667491	100	+	.	Name=XM_003444201.1;Parent=19415887;ID=19415891;Target=XM_003444201.1%20274%20607%20+
LG23	refseq	CDS	6663672	6663689	100	+	0	Name=XM_003444201.1;Parent=19415887;ID=19415892;Target=XM_003444201.1%2042%2059%20+
LG23	refseq	CDS	6663809	6663853	100	+	0	Name=XM_003444201.1;Parent=19415887;ID=19415893;Target=XM_003444201.1%2060%20104%20+
LG23	refseq	CDS	6663940	6664108	100	+	0	Name=XM_003444201.1;Parent=19415887;ID=19415894;Target=XM_003444201.1%20105%20273%20+
LG23	refseq	CDS	6667158	6667175	100	+	1	Name=XM_003444201.1;Parent=19415887;ID=19415895;Target=XM_003444201.1%20274%20291%20+
LG23	refseq	mRNA	6673157	6675888	.	+	.	Name=XM_003444202.1;ID=19415837;Identity=100.0;Coverage=100.0;Note=%20PREDICTED:%20Oreochromis%20niloticus%20barH-like%202%20homeobox%20protein-like%20(LOC100694139),%20mRNA
LG23	refseq	exon	6673157	6673709	100	+	.	Name=XM_003444202.1;Parent=19415837;ID=19415838;Target=XM_003444202.1%201%20553%20+
LG23	refseq	exon	6674305	6674530	100	+	.	Name=XM_003444202.1;Parent=19415837;ID=19415839;Target=XM_003444202.1%20554%20779%20+
LG23	refseq	exon	6675576	6675888	100	+	.	Name=XM_003444202.1;Parent=19415837;ID=19415840;Target=XM_003444202.1%20780%201092%20+
LG23	refseq	CDS	6673157	6673709	100	+	0	Name=XM_003444202.1;Parent=19415837;ID=19415841;Target=XM_003444202.1%201%20553%20+
LG23	refseq	CDS	6674305	6674530	100	+	1	Name=XM_003444202.1;Parent=19415837;ID=19415842;Target=XM_003444202.1%20554%20779%20+
LG23	refseq	CDS	6675576	6675886	100	+	2	Name=XM_003444202.1;Parent=19415837;ID=19415843;Target=XM_003444202.1%20780%201090%20+
LG23	refseq	mRNA	6831605	6834160	.	-	.	Name=XM_003444261.1;ID=19416980;Identity=100.0;Coverage=100.0;Note=%20PREDICTED:%20Oreochromis%20niloticus%20leucine-rich%20repeat-containing%20protein%208D-like%20(LOC100711104),%20mRNA
LG23	refseq	exon	6831605	6834160	100	-	.	Name=XM_003444261.1;Parent=19416980;ID=19416981;Target=XM_003444261.1%201%202556%20+
LG23	refseq	CDS	6831607	6834160	100	-	0	Name=XM_003444261.1;Parent=19416980;ID=19416982;Target=XM_003444261.1%201%202554%20+
LG23	refseq	mRNA	6865915	6866696	.	-	.	Name=XM_003444262.1;ID=19417450;Identity=100.0;Coverage=100.0;Note=%20PREDICTED:%20Oreochromis%20niloticus%20hypothetical%20protein%20LOC100711373%20(LOC100711373),%20mRNA
LG23	refseq	exon	6866649	6866696	100	-	.	Name=XM_003444262.1;Parent=19417450;ID=19417451;Target=XM_003444262.1%201%2048%20+
LG23	refseq	exon	6865915	6866550	100	-	.	Name=XM_003444262.1;Parent=19417450;ID=19417452;Target=XM_003444262.1%2049%20684%20+
LG23	refseq	CDS	6865917	6866523	100	-	0	Name=XM_003444262.1;Parent=19417450;ID=19417453;Target=XM_003444262.1%2076%20682%20+
LG23	refseq	mRNA	7130770	7134211	.	-	.	Name=XM_003444205.1;ID=19416151;Identity=100.0;Coverage=100.0;Note=%20PREDICTED:%20Oreochromis%20niloticus%20claudin-18-like%20(LOC100694939),%20mRNA
LG23	refseq	exon	7133954	7134211	100	-	.	Name=XM_003444205.1;Parent=19416151;ID=19416152;Target=XM_003444205.1%201%20258%20+
LG23	refseq	exon	7131701	7131865	100	-	.	Name=XM_003444205.1;Parent=19416151;ID=19416153;Target=XM_003444205.1%20259%20423%20+
LG23	refseq	exon	7131489	7131618	100	-	.	Name=XM_003444205.1;Parent=19416151;ID=19416154;Target=XM_003444205.1%20424%20553%20+
LG23	refseq	exon	7131290	7131400	100	-	.	Name=XM_003444205.1;Parent=19416151;ID=19416155;Target=XM_003444205.1%20554%20664%20+
LG23	refseq	exon	7130770	7131123	100	-	.	Name=XM_003444205.1;Parent=19416151;ID=19416156;Target=XM_003444205.1%20665%201018%20+
LG23	refseq	CDS	7133954	7134211	100	-	1	Name=XM_003444205.1;Parent=19416151;ID=19416157;Target=XM_003444205.1%201%20258%20+
LG23	refseq	CDS	7131701	7131865	100	-	1	Name=XM_003444205.1;Parent=19416151;ID=19416158;Target=XM_003444205.1%20259%20423%20+
LG23	refseq	CDS	7131489	7131618	100	-	1	Name=XM_003444205.1;Parent=19416151;ID=19416159;Target=XM_003444205.1%20424%20553%20+
LG23	refseq	CDS	7131290	7131400	100	-	2	Name=XM_003444205.1;Parent=19416151;ID=19416160;Target=XM_003444205.1%20554%20664%20+
LG23	refseq	CDS	7130984	7131123	100	-	2	Name=XM_003444205.1;Parent=19416151;ID=19416161;Target=XM_003444205.1%20665%20804%20+
LG23	refseq	mRNA	7181827	7182760	.	-	.	Name=XM_003444206.1;ID=19415883;Identity=100.0;Coverage=100.0;Note=%20PREDICTED:%20Oreochromis%20niloticus%20transcription%20factor%20Sox-14-like%20(LOC100695210),%20mRNA
LG23	refseq	exon	7181827	7182760	100	-	.	Name=XM_003444206.1;Parent=19415883;ID=19415884;Target=XM_003444206.1%201%20934%20+
LG23	refseq	CDS	7182046	7182760	100	-	0	Name=XM_003444206.1;Parent=19415883;ID=19415885;Target=XM_003444206.1%201%20715%20+
LG23	refseq	mRNA	7421353	7425883	.	-	.	Name=XM_003444210.1;ID=19416163;Identity=100.0;Coverage=100.0;Note=%20PREDICTED:%20Oreochromis%20niloticus%20thymidylate%20kinase-like%20(LOC100696260),%20mRNA
LG23	refseq	exon	7425352	7425883	100	-	.	Name=XM_003444210.1;Parent=19416163;ID=19416164;Target=XM_003444210.1%201%20532%20+
LG23	refseq	exon	7425146	7425254	100	-	.	Name=XM_003444210.1;Parent=19416163;ID=19416165;Target=XM_003444210.1%20533%20641%20+
LG23	refseq	exon	7422822	7422912	100	-	.	Name=XM_003444210.1;Parent=19416163;ID=19416166;Target=XM_003444210.1%20642%20732%20+
LG23	refseq	exon	7422528	7422725	100	-	.	Name=XM_003444210.1;Parent=19416163;ID=19416167;Target=XM_003444210.1%20733%20930%20+
LG23	refseq	exon	7421353	7421677	100	-	.	Name=XM_003444210.1;Parent=19416163;ID=19416168;Target=XM_003444210.1%20931%201255%20+
LG23	refseq	CDS	7425352	7425577	100	-	0	Name=XM_003444210.1;Parent=19416163;ID=19416169;Target=XM_003444210.1%20307%20532%20+
LG23	refseq	CDS	7425146	7425254	100	-	1	Name=XM_003444210.1;Parent=19416163;ID=19416170;Target=XM_003444210.1%20533%20641%20+
LG23	refseq	CDS	7422822	7422912	100	-	2	Name=XM_003444210.1;Parent=19416163;ID=19416171;Target=XM_003444210.1%20642%20732%20+
LG23	refseq	CDS	7422528	7422725	100	-	0	Name=XM_003444210.1;Parent=19416163;ID=19416172;Target=XM_003444210.1%20733%20930%20+
LG23	refseq	CDS	7421554	7421677	100	-	0	Name=XM_003444210.1;Parent=19416163;ID=19416173;Target=XM_003444210.1%20931%201054%20+
LG23	refseq	mRNA	7432290	7436103	.	-	.	Name=XM_003444268.1;ID=19417460;Identity=100.0;Coverage=100.0;Note=%20PREDICTED:%20Oreochromis%20niloticus%20allantoinase,%20mitochondrial-like%20(LOC100690103),%20mRNA
LG23	refseq	exon	7435885	7436103	100	-	.	Name=XM_003444268.1;Parent=19417460;ID=19417461;Target=XM_003444268.1%201%20219%20+
LG23	refseq	exon	7435584	7435735	100	-	.	Name=XM_003444268.1;Parent=19417460;ID=19417462;Target=XM_003444268.1%20220%20371%20+
LG23	refseq	exon	7435070	7435184	100	-	.	Name=XM_003444268.1;Parent=19417460;ID=19417463;Target=XM_003444268.1%20372%20486%20+
LG23	refseq	exon	7434815	7434961	100	-	.	Name=XM_003444268.1;Parent=19417460;ID=19417464;Target=XM_003444268.1%20487%20633%20+
LG23	refseq	exon	7434639	7434684	100	-	.	Name=XM_003444268.1;Parent=19417460;ID=19417465;Target=XM_003444268.1%20634%20679%20+
LG23	refseq	exon	7434387	7434480	100	-	.	Name=XM_003444268.1;Parent=19417460;ID=19417466;Target=XM_003444268.1%20680%20773%20+
LG23	refseq	exon	7434056	7434242	100	-	.	Name=XM_003444268.1;Parent=19417460;ID=19417467;Target=XM_003444268.1%20774%20960%20+
LG23	refseq	exon	7433823	7433961	100	-	.	Name=XM_003444268.1;Parent=19417460;ID=19417468;Target=XM_003444268.1%20961%201099%20+
LG23	refseq	exon	7432636	7432808	100	-	.	Name=XM_003444268.1;Parent=19417460;ID=19417469;Target=XM_003444268.1%201100%201272%20+
LG23	refseq	exon	7432536	7432568	100	-	.	Name=XM_003444268.1;Parent=19417460;ID=19417470;Target=XM_003444268.1%201273%201305%20+
LG23	refseq	exon	7432290	7432439	100	-	.	Name=XM_003444268.1;Parent=19417460;ID=19417471;Target=XM_003444268.1%201306%201455%20+
LG23	refseq	CDS	7435885	7436031	100	-	0	Name=XM_003444268.1;Parent=19417460;ID=19417472;Target=XM_003444268.1%2073%20219%20+
LG23	refseq	CDS	7435584	7435735	100	-	0	Name=XM_003444268.1;Parent=19417460;ID=19417473;Target=XM_003444268.1%20220%20371%20+
LG23	refseq	CDS	7435070	7435184	100	-	2	Name=XM_003444268.1;Parent=19417460;ID=19417474;Target=XM_003444268.1%20372%20486%20+
LG23	refseq	CDS	7434815	7434961	100	-	0	Name=XM_003444268.1;Parent=19417460;ID=19417475;Target=XM_003444268.1%20487%20633%20+
LG23	refseq	CDS	7434639	7434684	100	-	0	Name=XM_003444268.1;Parent=19417460;ID=19417476;Target=XM_003444268.1%20634%20679%20+
LG23	refseq	CDS	7434387	7434480	100	-	1	Name=XM_003444268.1;Parent=19417460;ID=19417477;Target=XM_003444268.1%20680%20773%20+
LG23	refseq	CDS	7434056	7434242	100	-	2	Name=XM_003444268.1;Parent=19417460;ID=19417478;Target=XM_003444268.1%20774%20960%20+
LG23	refseq	CDS	7433823	7433961	100	-	0	Name=XM_003444268.1;Parent=19417460;ID=19417479;Target=XM_003444268.1%20961%201099%20+
LG23	refseq	CDS	7432636	7432808	100	-	1	Name=XM_003444268.1;Parent=19417460;ID=19417480;Target=XM_003444268.1%201100%201272%20+
LG23	refseq	CDS	7432536	7432568	100	-	0	Name=XM_003444268.1;Parent=19417460;ID=19417481;Target=XM_003444268.1%201273%201305%20+
LG23	refseq	CDS	7432292	7432439	100	-	0	Name=XM_003444268.1;Parent=19417460;ID=19417482;Target=XM_003444268.1%201306%201453%20+
LG23	refseq	mRNA	7520119	7527335	.	+	.	Name=XM_003444211.1;ID=19416293;Identity=100.0;Coverage=100.0;Note=%20PREDICTED:%20Oreochromis%20niloticus%20selenocysteine%20lyase-like%20(LOC100696525),%20mRNA
LG23	refseq	exon	7520119	7520209	100	+	.	Name=XM_003444211.1;Parent=19416293;ID=19416294;Target=XM_003444211.1%201%2091%20+
LG23	refseq	exon	7521434	7521531	100	+	.	Name=XM_003444211.1;Parent=19416293;ID=19416295;Target=XM_003444211.1%2092%20189%20+
LG23	refseq	exon	7521867	7521976	100	+	.	Name=XM_003444211.1;Parent=19416293;ID=19416296;Target=XM_003444211.1%20190%20299%20+
LG23	refseq	exon	7522380	7522480	100	+	.	Name=XM_003444211.1;Parent=19416293;ID=19416297;Target=XM_003444211.1%20300%20400%20+
LG23	refseq	exon	7522580	7522757	100	+	.	Name=XM_003444211.1;Parent=19416293;ID=19416298;Target=XM_003444211.1%20401%20578%20+
LG23	refseq	exon	7523356	7523483	100	+	.	Name=XM_003444211.1;Parent=19416293;ID=19416299;Target=XM_003444211.1%20579%20706%20+
LG23	refseq	exon	7523788	7523943	100	+	.	Name=XM_003444211.1;Parent=19416293;ID=19416300;Target=XM_003444211.1%20707%20862%20+
LG23	refseq	exon	7524027	7524133	100	+	.	Name=XM_003444211.1;Parent=19416293;ID=19416301;Target=XM_003444211.1%20863%20969%20+
LG23	refseq	exon	7524244	7524280	100	+	.	Name=XM_003444211.1;Parent=19416293;ID=19416302;Target=XM_003444211.1%20970%201006%20+
LG23	refseq	exon	7526384	7526467	100	+	.	Name=XM_003444211.1;Parent=19416293;ID=19416303;Target=XM_003444211.1%201007%201090%20+
LG23	refseq	exon	7526605	7526704	100	+	.	Name=XM_003444211.1;Parent=19416293;ID=19416304;Target=XM_003444211.1%201091%201190%20+
LG23	refseq	exon	7526871	7526946	100	+	.	Name=XM_003444211.1;Parent=19416293;ID=19416305;Target=XM_003444211.1%201191%201266%20+
LG23	refseq	exon	7527052	7527335	100	+	.	Name=XM_003444211.1;Parent=19416293;ID=19416306;Target=XM_003444211.1%201267%201550%20+
LG23	refseq	CDS	7521440	7521531	100	+	0	Name=XM_003444211.1;Parent=19416293;ID=19416307;Target=XM_003444211.1%2098%20189%20+
LG23	refseq	CDS	7521867	7521976	100	+	2	Name=XM_003444211.1;Parent=19416293;ID=19416308;Target=XM_003444211.1%20190%20299%20+
LG23	refseq	CDS	7522380	7522480	100	+	1	Name=XM_003444211.1;Parent=19416293;ID=19416309;Target=XM_003444211.1%20300%20400%20+
LG23	refseq	CDS	7522580	7522757	100	+	0	Name=XM_003444211.1;Parent=19416293;ID=19416310;Target=XM_003444211.1%20401%20578%20+
LG23	refseq	CDS	7523356	7523483	100	+	1	Name=XM_003444211.1;Parent=19416293;ID=19416311;Target=XM_003444211.1%20579%20706%20+
LG23	refseq	CDS	7523788	7523943	100	+	0	Name=XM_003444211.1;Parent=19416293;ID=19416312;Target=XM_003444211.1%20707%20862%20+
LG23	refseq	CDS	7524027	7524133	100	+	0	Name=XM_003444211.1;Parent=19416293;ID=19416313;Target=XM_003444211.1%20863%20969%20+
LG23	refseq	CDS	7524244	7524280	100	+	2	Name=XM_003444211.1;Parent=19416293;ID=19416314;Target=XM_003444211.1%20970%201006%20+
LG23	refseq	CDS	7526384	7526467	100	+	0	Name=XM_003444211.1;Parent=19416293;ID=19416315;Target=XM_003444211.1%201007%201090%20+
LG23	refseq	CDS	7526605	7526704	100	+	0	Name=XM_003444211.1;Parent=19416293;ID=19416316;Target=XM_003444211.1%201091%201190%20+
LG23	refseq	CDS	7526871	7526946	100	+	1	Name=XM_003444211.1;Parent=19416293;ID=19416317;Target=XM_003444211.1%201191%201266%20+
LG23	refseq	CDS	7527052	7527203	100	+	2	Name=XM_003444211.1;Parent=19416293;ID=19416318;Target=XM_003444211.1%201267%201418%20+
LG23	refseq	mRNA	7552282	7556929	.	+	.	Name=XM_003444272.1;ID=19417484;Identity=100.0;Coverage=100.0;Note=%20PREDICTED:%20Oreochromis%20niloticus%20kelch-like%2030%20(Drosophila)%20(KLHL30),%20mRNA
LG23	refseq	exon	7552282	7553063	100	+	.	Name=XM_003444272.1;Parent=19417484;ID=19417485;Target=XM_003444272.1%201%20782%20+
LG23	refseq	exon	7553177	7553331	100	+	.	Name=XM_003444272.1;Parent=19417484;ID=19417486;Target=XM_003444272.1%20783%20937%20+
LG23	refseq	exon	7553923	7554009	100	+	.	Name=XM_003444272.1;Parent=19417484;ID=19417487;Target=XM_003444272.1%20938%201024%20+
LG23	refseq	exon	7554520	7554675	100	+	.	Name=XM_003444272.1;Parent=19417484;ID=19417488;Target=XM_003444272.1%201025%201180%20+
LG23	refseq	exon	7555369	7555557	100	+	.	Name=XM_003444272.1;Parent=19417484;ID=19417489;Target=XM_003444272.1%201181%201369%20+
LG23	refseq	exon	7556432	7556577	100	+	.	Name=XM_003444272.1;Parent=19417484;ID=19417490;Target=XM_003444272.1%201370%201515%20+
LG23	refseq	exon	7556690	7556929	100	+	.	Name=XM_003444272.1;Parent=19417484;ID=19417491;Target=XM_003444272.1%201516%201755%20+
LG23	refseq	CDS	7552282	7553063	100	+	0	Name=XM_003444272.1;Parent=19417484;ID=19417492;Target=XM_003444272.1%201%20782%20+
LG23	refseq	CDS	7553177	7553331	100	+	2	Name=XM_003444272.1;Parent=19417484;ID=19417493;Target=XM_003444272.1%20783%20937%20+
LG23	refseq	CDS	7553923	7554009	100	+	1	Name=XM_003444272.1;Parent=19417484;ID=19417494;Target=XM_003444272.1%20938%201024%20+
LG23	refseq	CDS	7554520	7554675	100	+	1	Name=XM_003444272.1;Parent=19417484;ID=19417495;Target=XM_003444272.1%201025%201180%20+
LG23	refseq	CDS	7555369	7555557	100	+	1	Name=XM_003444272.1;Parent=19417484;ID=19417496;Target=XM_003444272.1%201181%201369%20+
LG23	refseq	CDS	7556432	7556577	100	+	1	Name=XM_003444272.1;Parent=19417484;ID=19417497;Target=XM_003444272.1%201370%201515%20+
LG23	refseq	CDS	7556690	7556927	100	+	0	Name=XM_003444272.1;Parent=19417484;ID=19417498;Target=XM_003444272.1%201516%201753%20+
LG23	refseq	mRNA	7788054	7789625	.	-	.	Name=XM_003444213.1;ID=19416175;Identity=100.0;Coverage=100.0;Note=%20PREDICTED:%20Oreochromis%20niloticus%20hypothetical%20protein%20LOC100697057%20(LOC100697057),%20mRNA
LG23	refseq	exon	7789508	7789625	100	-	.	Name=XM_003444213.1;Parent=19416175;ID=19416176;Target=XM_003444213.1%201%20118%20+
LG23	refseq	exon	7788789	7789281	100	-	.	Name=XM_003444213.1;Parent=19416175;ID=19416177;Target=XM_003444213.1%20119%20611%20+
LG23	refseq	exon	7788434	7788538	100	-	.	Name=XM_003444213.1;Parent=19416175;ID=19416178;Target=XM_003444213.1%20612%20716%20+
LG23	refseq	exon	7788054	7788350	100	-	.	Name=XM_003444213.1;Parent=19416175;ID=19416179;Target=XM_003444213.1%20717%201013%20+
LG23	refseq	CDS	7788789	7789132	100	-	0	Name=XM_003444213.1;Parent=19416175;ID=19416180;Target=XM_003444213.1%20268%20611%20+
LG23	refseq	CDS	7788434	7788538	100	-	2	Name=XM_003444213.1;Parent=19416175;ID=19416181;Target=XM_003444213.1%20612%20716%20+
LG23	refseq	CDS	7788307	7788350	100	-	2	Name=XM_003444213.1;Parent=19416175;ID=19416182;Target=XM_003444213.1%20717%20760%20+
LG23	refseq	mRNA	7791242	7797612	.	+	.	Name=XM_003444276.1;ID=19417860;Identity=100.0;Coverage=100.0;Note=%20PREDICTED:%20Oreochromis%20niloticus%20centrosomal%20protein%20of%2063%20kDa-like%20(LOC100692253),%20mRNA
LG23	refseq	exon	7791242	7791282	100	+	.	Name=XM_003444276.1;Parent=19417860;ID=19417861;Target=XM_003444276.1%201%2041%20+
LG23	refseq	exon	7791371	7791548	100	+	.	Name=XM_003444276.1;Parent=19417860;ID=19417862;Target=XM_003444276.1%2042%20219%20+
LG23	refseq	exon	7792783	7792878	100	+	.	Name=XM_003444276.1;Parent=19417860;ID=19417863;Target=XM_003444276.1%20220%20315%20+
LG23	refseq	exon	7793003	7793092	100	+	.	Name=XM_003444276.1;Parent=19417860;ID=19417864;Target=XM_003444276.1%20316%20405%20+
LG23	refseq	exon	7793182	7793295	100	+	.	Name=XM_003444276.1;Parent=19417860;ID=19417865;Target=XM_003444276.1%20406%20519%20+
LG23	refseq	exon	7793375	7793524	100	+	.	Name=XM_003444276.1;Parent=19417860;ID=19417866;Target=XM_003444276.1%20520%20669%20+
LG23	refseq	exon	7793813	7793946	100	+	.	Name=XM_003444276.1;Parent=19417860;ID=19417867;Target=XM_003444276.1%20670%20803%20+
LG23	refseq	exon	7794797	7794940	100	+	.	Name=XM_003444276.1;Parent=19417860;ID=19417868;Target=XM_003444276.1%20804%20947%20+
LG23	refseq	exon	7795149	7795251	100	+	.	Name=XM_003444276.1;Parent=19417860;ID=19417869;Target=XM_003444276.1%20948%201050%20+
LG23	refseq	exon	7795336	7795533	100	+	.	Name=XM_003444276.1;Parent=19417860;ID=19417870;Target=XM_003444276.1%201051%201248%20+
LG23	refseq	exon	7796426	7796512	100	+	.	Name=XM_003444276.1;Parent=19417860;ID=19417871;Target=XM_003444276.1%201249%201335%20+
LG23	refseq	exon	7796649	7796851	100	+	.	Name=XM_003444276.1;Parent=19417860;ID=19417872;Target=XM_003444276.1%201336%201538%20+
LG23	refseq	exon	7796997	7797315	100	+	.	Name=XM_003444276.1;Parent=19417860;ID=19417873;Target=XM_003444276.1%201539%201857%20+
LG23	refseq	exon	7797412	7797612	100	+	.	Name=XM_003444276.1;Parent=19417860;ID=19417874;Target=XM_003444276.1%201858%202058%20+
LG23	refseq	CDS	7791242	7791282	100	+	0	Name=XM_003444276.1;Parent=19417860;ID=19417875;Target=XM_003444276.1%201%2041%20+
LG23	refseq	CDS	7791371	7791548	100	+	2	Name=XM_003444276.1;Parent=19417860;ID=19417876;Target=XM_003444276.1%2042%20219%20+
LG23	refseq	CDS	7792783	7792878	100	+	0	Name=XM_003444276.1;Parent=19417860;ID=19417877;Target=XM_003444276.1%20220%20315%20+
LG23	refseq	CDS	7793003	7793092	100	+	0	Name=XM_003444276.1;Parent=19417860;ID=19417878;Target=XM_003444276.1%20316%20405%20+
LG23	refseq	CDS	7793182	7793295	100	+	0	Name=XM_003444276.1;Parent=19417860;ID=19417879;Target=XM_003444276.1%20406%20519%20+
LG23	refseq	CDS	7793375	7793524	100	+	0	Name=XM_003444276.1;Parent=19417860;ID=19417880;Target=XM_003444276.1%20520%20669%20+
LG23	refseq	CDS	7793813	7793946	100	+	0	Name=XM_003444276.1;Parent=19417860;ID=19417881;Target=XM_003444276.1%20670%20803%20+
LG23	refseq	CDS	7794797	7794940	100	+	2	Name=XM_003444276.1;Parent=19417860;ID=19417882;Target=XM_003444276.1%20804%20947%20+
LG23	refseq	CDS	7795149	7795251	100	+	2	Name=XM_003444276.1;Parent=19417860;ID=19417883;Target=XM_003444276.1%20948%201050%20+
LG23	refseq	CDS	7795336	7795533	100	+	0	Name=XM_003444276.1;Parent=19417860;ID=19417884;Target=XM_003444276.1%201051%201248%20+
LG23	refseq	CDS	7796426	7796512	100	+	0	Name=XM_003444276.1;Parent=19417860;ID=19417885;Target=XM_003444276.1%201249%201335%20+
LG23	refseq	CDS	7796649	7796851	100	+	0	Name=XM_003444276.1;Parent=19417860;ID=19417886;Target=XM_003444276.1%201336%201538%20+
LG23	refseq	CDS	7796997	7797315	100	+	2	Name=XM_003444276.1;Parent=19417860;ID=19417887;Target=XM_003444276.1%201539%201857%20+
LG23	refseq	CDS	7797412	7797610	100	+	0	Name=XM_003444276.1;Parent=19417860;ID=19417888;Target=XM_003444276.1%201858%202056%20+
LG23	refseq	mRNA	7877731	7878741	.	+	.	Name=XM_003444280.1;ID=19417406;Identity=100.0;Coverage=100.0;Note=%20PREDICTED:%20Oreochromis%20niloticus%20uracil%20nucleotide%2Fcysteinyl%20leukotriene%20receptor-like%20(LOC100693605),%20mRNA
LG23	refseq	exon	7877731	7878741	100	+	.	Name=XM_003444280.1;Parent=19417406;ID=19417407;Target=XM_003444280.1%201%201011%20+
LG23	refseq	CDS	7877731	7878739	100	+	0	Name=XM_003444280.1;Parent=19417406;ID=19417408;Target=XM_003444280.1%201%201009%20+
LG23	refseq	mRNA	7901576	7905009	.	+	.	Name=XM_003444283.1;ID=19417530;Identity=100.0;Coverage=100.0;Note=%20PREDICTED:%20Oreochromis%20niloticus%20U6%20snRNA-associated%20Sm-like%20protein%20LSm2-like%20(LOC100694409),%20mRNA
LG23	refseq	exon	7901576	7901656	100	+	.	Name=XM_003444283.1;Parent=19417530;ID=19417531;Target=XM_003444283.1%201%2081%20+
LG23	refseq	exon	7902729	7902796	100	+	.	Name=XM_003444283.1;Parent=19417530;ID=19417532;Target=XM_003444283.1%2082%20149%20+
LG23	refseq	exon	7903962	7903992	100	+	.	Name=XM_003444283.1;Parent=19417530;ID=19417533;Target=XM_003444283.1%20150%20180%20+
LG23	refseq	exon	7904089	7904148	100	+	.	Name=XM_003444283.1;Parent=19417530;ID=19417534;Target=XM_003444283.1%20181%20240%20+
LG23	refseq	exon	7904884	7905009	100	+	.	Name=XM_003444283.1;Parent=19417530;ID=19417535;Target=XM_003444283.1%20241%20366%20+
LG23	refseq	CDS	7901576	7901656	100	+	0	Name=XM_003444283.1;Parent=19417530;ID=19417536;Target=XM_003444283.1%201%2081%20+
LG23	refseq	CDS	7902729	7902796	100	+	0	Name=XM_003444283.1;Parent=19417530;ID=19417537;Target=XM_003444283.1%2082%20149%20+
LG23	refseq	CDS	7903962	7903992	100	+	2	Name=XM_003444283.1;Parent=19417530;ID=19417538;Target=XM_003444283.1%20150%20180%20+
LG23	refseq	CDS	7904089	7904148	100	+	0	Name=XM_003444283.1;Parent=19417530;ID=19417539;Target=XM_003444283.1%20181%20240%20+
LG23	refseq	CDS	7904884	7905007	100	+	0	Name=XM_003444283.1;Parent=19417530;ID=19417540;Target=XM_003444283.1%20241%20364%20+
LG23	refseq	mRNA	8270480	8274999	.	-	.	Name=XM_003444219.1;ID=19416259;Identity=100.0;Coverage=100.0;Note=%20PREDICTED:%20Oreochromis%20niloticus%20dermatopontin-like%20(LOC100698569),%20mRNA
LG23	refseq	exon	8274694	8274999	100	-	.	Name=XM_003444219.1;Parent=19416259;ID=19416260;Target=XM_003444219.1%201%20306%20+
LG23	refseq	exon	8272112	8272237	100	-	.	Name=XM_003444219.1;Parent=19416259;ID=19416261;Target=XM_003444219.1%20307%20432%20+
LG23	refseq	exon	8271166	8271273	100	-	.	Name=XM_003444219.1;Parent=19416259;ID=19416262;Target=XM_003444219.1%20433%20540%20+
LG23	refseq	exon	8270480	8270997	100	-	.	Name=XM_003444219.1;Parent=19416259;ID=19416263;Target=XM_003444219.1%20541%201058%20+
LG23	refseq	CDS	8274694	8274999	100	-	2	Name=XM_003444219.1;Parent=19416259;ID=19416264;Target=XM_003444219.1%201%20306%20+
LG23	refseq	CDS	8272112	8272237	100	-	2	Name=XM_003444219.1;Parent=19416259;ID=19416265;Target=XM_003444219.1%20307%20432%20+
LG23	refseq	CDS	8271166	8271273	100	-	2	Name=XM_003444219.1;Parent=19416259;ID=19416266;Target=XM_003444219.1%20433%20540%20+
LG23	refseq	CDS	8270933	8270997	100	-	2	Name=XM_003444219.1;Parent=19416259;ID=19416267;Target=XM_003444219.1%20541%20605%20+
LG23	refseq	mRNA	8302251	8309640	.	+	.	Name=XM_003444220.1;ID=19416320;Identity=100.0;Coverage=100.0;Note=%20PREDICTED:%20Oreochromis%20niloticus%20sodium%2Fpotassium-transporting%20ATPase%20subunit%20beta-233-like%20(LOC100698842),%20mRNA
LG23	refseq	exon	8302251	8302344	100	+	.	Name=XM_003444220.1;Parent=19416320;ID=19416321;Target=XM_003444220.1%201%2094%20+
LG23	refseq	exon	8306443	8306571	100	+	.	Name=XM_003444220.1;Parent=19416320;ID=19416322;Target=XM_003444220.1%2095%20223%20+
LG23	refseq	exon	8307830	8307982	100	+	.	Name=XM_003444220.1;Parent=19416320;ID=19416323;Target=XM_003444220.1%20224%20376%20+
LG23	refseq	exon	8308083	8308255	100	+	.	Name=XM_003444220.1;Parent=19416320;ID=19416324;Target=XM_003444220.1%20377%20549%20+
LG23	refseq	exon	8309192	8309272	100	+	.	Name=XM_003444220.1;Parent=19416320;ID=19416325;Target=XM_003444220.1%20550%20630%20+
LG23	refseq	exon	8309386	8309640	100	+	.	Name=XM_003444220.1;Parent=19416320;ID=19416326;Target=XM_003444220.1%20631%20885%20+
LG23	refseq	CDS	8302251	8302344	100	+	0	Name=XM_003444220.1;Parent=19416320;ID=19416327;Target=XM_003444220.1%201%2094%20+
LG23	refseq	CDS	8306443	8306571	100	+	1	Name=XM_003444220.1;Parent=19416320;ID=19416328;Target=XM_003444220.1%2095%20223%20+
LG23	refseq	CDS	8307830	8307982	100	+	1	Name=XM_003444220.1;Parent=19416320;ID=19416329;Target=XM_003444220.1%20224%20376%20+
LG23	refseq	CDS	8308083	8308255	100	+	1	Name=XM_003444220.1;Parent=19416320;ID=19416330;Target=XM_003444220.1%20377%20549%20+
LG23	refseq	CDS	8309192	8309272	100	+	0	Name=XM_003444220.1;Parent=19416320;ID=19416331;Target=XM_003444220.1%20550%20630%20+
LG23	refseq	CDS	8309386	8309638	100	+	0	Name=XM_003444220.1;Parent=19416320;ID=19416332;Target=XM_003444220.1%20631%20883%20+
LG23	refseq	mRNA	8332421	8336504	.	+	.	Name=XM_003444286.1;ID=19418076;Identity=100.0;Coverage=100.0;Note=%20PREDICTED:%20Oreochromis%20niloticus%20homocysteine%20S-methyltransferase%201-like%20(LOC100695211),%20mRNA
LG23	refseq	exon	8332421	8332698	100	+	.	Name=XM_003444286.1;Parent=19418076;ID=19418077;Target=XM_003444286.1%201%20278%20+
LG23	refseq	exon	8334516	8334583	100	+	.	Name=XM_003444286.1;Parent=19418076;ID=19418078;Target=XM_003444286.1%20279%20346%20+
LG23	refseq	exon	8334658	8334815	100	+	.	Name=XM_003444286.1;Parent=19418076;ID=19418079;Target=XM_003444286.1%20347%20504%20+
LG23	refseq	exon	8334894	8334997	100	+	.	Name=XM_003444286.1;Parent=19418076;ID=19418080;Target=XM_003444286.1%20505%20608%20+
LG23	refseq	exon	8335659	8335820	100	+	.	Name=XM_003444286.1;Parent=19418076;ID=19418081;Target=XM_003444286.1%20609%20770%20+
LG23	refseq	exon	8335903	8336108	100	+	.	Name=XM_003444286.1;Parent=19418076;ID=19418082;Target=XM_003444286.1%20771%20976%20+
LG23	refseq	exon	8336281	8336360	100	+	.	Name=XM_003444286.1;Parent=19418076;ID=19418083;Target=XM_003444286.1%20977%201056%20+
LG23	refseq	exon	8336440	8336504	100	+	.	Name=XM_003444286.1;Parent=19418076;ID=19418084;Target=XM_003444286.1%201057%201121%20+
LG23	refseq	CDS	8332540	8332698	100	+	0	Name=XM_003444286.1;Parent=19418076;ID=19418085;Target=XM_003444286.1%20120%20278%20+
LG23	refseq	CDS	8334516	8334583	100	+	0	Name=XM_003444286.1;Parent=19418076;ID=19418086;Target=XM_003444286.1%20279%20346%20+
LG23	refseq	CDS	8334658	8334815	100	+	2	Name=XM_003444286.1;Parent=19418076;ID=19418087;Target=XM_003444286.1%20347%20504%20+
LG23	refseq	CDS	8334894	8334997	100	+	1	Name=XM_003444286.1;Parent=19418076;ID=19418088;Target=XM_003444286.1%20505%20608%20+
LG23	refseq	CDS	8335659	8335820	100	+	0	Name=XM_003444286.1;Parent=19418076;ID=19418089;Target=XM_003444286.1%20609%20770%20+
LG23	refseq	CDS	8335903	8336108	100	+	0	Name=XM_003444286.1;Parent=19418076;ID=19418090;Target=XM_003444286.1%20771%20976%20+
LG23	refseq	CDS	8336281	8336360	100	+	2	Name=XM_003444286.1;Parent=19418076;ID=19418091;Target=XM_003444286.1%20977%201056%20+
LG23	refseq	CDS	8336440	8336502	100	+	1	Name=XM_003444286.1;Parent=19418076;ID=19418092;Target=XM_003444286.1%201057%201119%20+
LG23	refseq	mRNA	8401895	8409007	.	+	.	Name=XM_003444288.1;ID=19417552;Identity=100.0;Coverage=98.2;Note=%20PREDICTED:%20Oreochromis%20niloticus%20cyclic%20nucleotide-gated%20channel%20cone%20photoreceptor%20subunit%20alpha-like%20(LOC100695999),%20mRNA
LG23	refseq	exon	8401895	8402066	100	+	.	Name=XM_003444288.1;Parent=19417552;ID=19417553;Target=XM_003444288.1%201%20172%20+
LG23	refseq	exon	8403589	8403760	100	+	.	Name=XM_003444288.1;Parent=19417552;ID=19417554;Target=XM_003444288.1%20173%20344%20+
LG23	refseq	exon	8403887	8403976	100	+	.	Name=XM_003444288.1;Parent=19417552;ID=19417555;Target=XM_003444288.1%20345%20434%20+
LG23	refseq	exon	8405313	8405441	100	+	.	Name=XM_003444288.1;Parent=19417552;ID=19417556;Target=XM_003444288.1%20435%20563%20+
LG23	refseq	exon	8406422	8406481	100	+	.	Name=XM_003444288.1;Parent=19417552;ID=19417557;Target=XM_003444288.1%20564%20623%20+
LG23	refseq	exon	8406935	8407132	100	+	.	Name=XM_003444288.1;Parent=19417552;ID=19417558;Target=XM_003444288.1%20624%20821%20+
LG23	refseq	exon	8407251	8407352	100	+	.	Name=XM_003444288.1;Parent=19417552;ID=19417559;Target=XM_003444288.1%20822%20923%20+
LG23	refseq	exon	8407426	8407532	100	+	.	Name=XM_003444288.1;Parent=19417552;ID=19417560;Target=XM_003444288.1%20924%201030%20+
LG23	refseq	exon	8407611	8409007	100	+	.	Name=XM_003444288.1;Parent=19417552;ID=19417561;Target=XM_003444288.1%201031%202427%20+
LG23	refseq	CDS	8401895	8402066	100	+	0	Name=XM_003444288.1;Parent=19417552;ID=19417562;Target=XM_003444288.1%201%20172%20+
LG23	refseq	CDS	8403589	8403760	100	+	1	Name=XM_003444288.1;Parent=19417552;ID=19417563;Target=XM_003444288.1%20173%20344%20+
LG23	refseq	CDS	8403887	8403976	100	+	2	Name=XM_003444288.1;Parent=19417552;ID=19417564;Target=XM_003444288.1%20345%20434%20+
LG23	refseq	CDS	8405313	8405441	100	+	2	Name=XM_003444288.1;Parent=19417552;ID=19417565;Target=XM_003444288.1%20435%20563%20+
LG23	refseq	CDS	8406422	8406481	100	+	2	Name=XM_003444288.1;Parent=19417552;ID=19417566;Target=XM_003444288.1%20564%20623%20+
LG23	refseq	CDS	8406935	8407132	100	+	2	Name=XM_003444288.1;Parent=19417552;ID=19417567;Target=XM_003444288.1%20624%20821%20+
LG23	refseq	CDS	8407251	8407352	100	+	2	Name=XM_003444288.1;Parent=19417552;ID=19417568;Target=XM_003444288.1%20822%20923%20+
LG23	refseq	CDS	8407426	8407532	100	+	2	Name=XM_003444288.1;Parent=19417552;ID=19417569;Target=XM_003444288.1%20924%201030%20+
LG23	refseq	CDS	8407611	8409005	100	+	1	Name=XM_003444288.1;Parent=19417552;ID=19417570;Target=XM_003444288.1%201031%202425%20+
LG23	refseq	mRNA	8412787	8417627	.	-	.	Name=XM_003444289.1;ID=19417676;Identity=100.0;Coverage=99.7;Note=%20PREDICTED:%20Oreochromis%20niloticus%20ubiquitin-protein%20ligase%20E3A-like%20(LOC100696261),%20mRNA
LG23	refseq	exon	8417350	8417627	100	-	.	Name=XM_003444289.1;Parent=19417676;ID=19417677;Target=XM_003444289.1%209%20286%20+
LG23	refseq	exon	8416063	8417273	100	-	.	Name=XM_003444289.1;Parent=19417676;ID=19417678;Target=XM_003444289.1%20287%201497%20+
LG23	refseq	exon	8415833	8415977	100	-	.	Name=XM_003444289.1;Parent=19417676;ID=19417679;Target=XM_003444289.1%201498%201642%20+
LG23	refseq	exon	8415094	8415299	100	-	.	Name=XM_003444289.1;Parent=19417676;ID=19417680;Target=XM_003444289.1%201643%201848%20+
LG23	refseq	exon	8414793	8414957	100	-	.	Name=XM_003444289.1;Parent=19417676;ID=19417681;Target=XM_003444289.1%201849%202013%20+
LG23	refseq	exon	8413423	8413578	100	-	.	Name=XM_003444289.1;Parent=19417676;ID=19417682;Target=XM_003444289.1%202014%202169%20+
LG23	refseq	exon	8413265	8413338	100	-	.	Name=XM_003444289.1;Parent=19417676;ID=19417683;Target=XM_003444289.1%202170%202243%20+
LG23	refseq	exon	8413025	8413168	100	-	.	Name=XM_003444289.1;Parent=19417676;ID=19417684;Target=XM_003444289.1%202244%202387%20+
LG23	refseq	exon	8412787	8412907	100	-	.	Name=XM_003444289.1;Parent=19417676;ID=19417685;Target=XM_003444289.1%202388%202508%20+
LG23	refseq	CDS	8417350	8417627	100	-	2	Name=XM_003444289.1;Parent=19417676;ID=19417686;Target=XM_003444289.1%209%20286%20+
LG23	refseq	CDS	8416063	8417273	100	-	1	Name=XM_003444289.1;Parent=19417676;ID=19417687;Target=XM_003444289.1%20287%201497%20+
LG23	refseq	CDS	8415833	8415977	100	-	0	Name=XM_003444289.1;Parent=19417676;ID=19417688;Target=XM_003444289.1%201498%201642%20+
LG23	refseq	CDS	8415094	8415299	100	-	1	Name=XM_003444289.1;Parent=19417676;ID=19417689;Target=XM_003444289.1%201643%201848%20+
LG23	refseq	CDS	8414793	8414957	100	-	0	Name=XM_003444289.1;Parent=19417676;ID=19417690;Target=XM_003444289.1%201849%202013%20+
LG23	refseq	CDS	8413423	8413578	100	-	0	Name=XM_003444289.1;Parent=19417676;ID=19417691;Target=XM_003444289.1%202014%202169%20+
LG23	refseq	CDS	8413265	8413338	100	-	0	Name=XM_003444289.1;Parent=19417676;ID=19417692;Target=XM_003444289.1%202170%202243%20+
LG23	refseq	CDS	8413025	8413168	100	-	2	Name=XM_003444289.1;Parent=19417676;ID=19417693;Target=XM_003444289.1%202244%202387%20+
LG23	refseq	CDS	8412789	8412907	100	-	2	Name=XM_003444289.1;Parent=19417676;ID=19417694;Target=XM_003444289.1%202388%202506%20+
LG23	refseq	mRNA	8791980	8797534	.	+	.	Name=XM_003451376.1;ID=19579641;Identity=100.0;Coverage=100.0;Note=%20PREDICTED:%20Oreochromis%20niloticus%20magnesium%20transporter%20NIPA1-like%20(LOC100703826),%20mRNA
LG23	refseq	exon	8791980	8792118	100	+	.	Name=XM_003451376.1;Parent=19579641;ID=19579642;Target=XM_003451376.1%201%20139%20+
LG23	refseq	exon	8792196	8792243	100	+	.	Name=XM_003451376.1;Parent=19579641;ID=19579643;Target=XM_003451376.1%20140%20187%20+
LG23	refseq	exon	8792320	8792410	100	+	.	Name=XM_003451376.1;Parent=19579641;ID=19579644;Target=XM_003451376.1%20188%20278%20+
LG23	refseq	exon	8796587	8796744	100	+	.	Name=XM_003451376.1;Parent=19579641;ID=19579645;Target=XM_003451376.1%20279%20436%20+
LG23	refseq	exon	8797032	8797534	100	+	.	Name=XM_003451376.1;Parent=19579641;ID=19579646;Target=XM_003451376.1%20437%20939%20+
LG23	refseq	CDS	8791980	8792118	100	+	0	Name=XM_003451376.1;Parent=19579641;ID=19579647;Target=XM_003451376.1%201%20139%20+
LG23	refseq	CDS	8792196	8792243	100	+	1	Name=XM_003451376.1;Parent=19579641;ID=19579648;Target=XM_003451376.1%20140%20187%20+
LG23	refseq	CDS	8792320	8792410	100	+	1	Name=XM_003451376.1;Parent=19579641;ID=19579649;Target=XM_003451376.1%20188%20278%20+
LG23	refseq	CDS	8796587	8796744	100	+	2	Name=XM_003451376.1;Parent=19579641;ID=19579650;Target=XM_003451376.1%20279%20436%20+
LG23	refseq	CDS	8797032	8797532	100	+	1	Name=XM_003451376.1;Parent=19579641;ID=19579651;Target=XM_003451376.1%20437%20937%20+
LG23	refseq	mRNA	8801138	8806409	.	+	.	Name=XM_003451375.1;ID=19579601;Identity=100.0;Coverage=100.0;Note=%20PREDICTED:%20Oreochromis%20niloticus%20magnesium%20transporter%20NIPA2-like%20(LOC100703552),%20mRNA
LG23	refseq	exon	8801138	8801336	100	+	.	Name=XM_003451375.1;Parent=19579601;ID=19579602;Target=XM_003451375.1%201%20199%20+
LG23	refseq	exon	8802055	8802288	100	+	.	Name=XM_003451375.1;Parent=19579601;ID=19579603;Target=XM_003451375.1%20200%20433%20+
LG23	refseq	exon	8802680	8802736	100	+	.	Name=XM_003451375.1;Parent=19579601;ID=19579604;Target=XM_003451375.1%20434%20490%20+
LG23	refseq	exon	8803744	8803834	100	+	.	Name=XM_003451375.1;Parent=19579601;ID=19579605;Target=XM_003451375.1%20491%20581%20+
LG23	refseq	exon	8803925	8804085	100	+	.	Name=XM_003451375.1;Parent=19579601;ID=19579606;Target=XM_003451375.1%20582%20742%20+
LG23	refseq	exon	8805319	8806409	100	+	.	Name=XM_003451375.1;Parent=19579601;ID=19579607;Target=XM_003451375.1%20743%201833%20+
LG23	refseq	CDS	8801138	8801336	100	+	0	Name=XM_003451375.1;Parent=19579601;ID=19579608;Target=XM_003451375.1%201%20199%20+
LG23	refseq	CDS	8802055	8802288	100	+	1	Name=XM_003451375.1;Parent=19579601;ID=19579609;Target=XM_003451375.1%20200%20433%20+
LG23	refseq	CDS	8802680	8802736	100	+	1	Name=XM_003451375.1;Parent=19579601;ID=19579610;Target=XM_003451375.1%20434%20490%20+
LG23	refseq	CDS	8803744	8803834	100	+	1	Name=XM_003451375.1;Parent=19579601;ID=19579611;Target=XM_003451375.1%20491%20581%20+
LG23	refseq	CDS	8803925	8804085	100	+	2	Name=XM_003451375.1;Parent=19579601;ID=19579612;Target=XM_003451375.1%20582%20742%20+
LG23	refseq	CDS	8805319	8805975	100	+	1	Name=XM_003451375.1;Parent=19579601;ID=19579613;Target=XM_003451375.1%20743%201399%20+
LG23	refseq	mRNA	8918717	8919997	.	+	.	Name=XM_003451374.1;ID=19579926;Identity=100.0;Coverage=100.0;Note=%20PREDICTED:%20Oreochromis%20niloticus%20serine%20protease%2057-like%20(LOC100703283),%20mRNA
LG23	refseq	exon	8918717	8918811	100	+	.	Name=XM_003451374.1;Parent=19579926;ID=19579927;Target=XM_003451374.1%201%2095%20+
LG23	refseq	exon	8918972	8919101	100	+	.	Name=XM_003451374.1;Parent=19579926;ID=19579928;Target=XM_003451374.1%2096%20225%20+
LG23	refseq	exon	8919264	8919518	100	+	.	Name=XM_003451374.1;Parent=19579926;ID=19579929;Target=XM_003451374.1%20226%20480%20+
LG23	refseq	exon	8919620	8919997	100	+	.	Name=XM_003451374.1;Parent=19579926;ID=19579930;Target=XM_003451374.1%20481%20858%20+
LG23	refseq	CDS	8918717	8918811	100	+	0	Name=XM_003451374.1;Parent=19579926;ID=19579931;Target=XM_003451374.1%201%2095%20+
LG23	refseq	CDS	8918972	8919101	100	+	2	Name=XM_003451374.1;Parent=19579926;ID=19579932;Target=XM_003451374.1%2096%20225%20+
LG23	refseq	CDS	8919264	8919518	100	+	0	Name=XM_003451374.1;Parent=19579926;ID=19579933;Target=XM_003451374.1%20226%20480%20+
LG23	refseq	CDS	8919620	8919770	100	+	0	Name=XM_003451374.1;Parent=19579926;ID=19579934;Target=XM_003451374.1%20481%20631%20+
LG23	refseq	mRNA	8925497	8928545	.	-	.	Name=XM_003451319.1;ID=19578524;Identity=100.0;Coverage=100.0;Note=%20PREDICTED:%20Oreochromis%20niloticus%20protein%20QIL1-like%20(LOC100710867),%20mRNA
LG23	refseq	exon	8928383	8928545	100	-	.	Name=XM_003451319.1;Parent=19578524;ID=19578525;Target=XM_003451319.1%201%20163%20+
LG23	refseq	exon	8927836	8927992	100	-	.	Name=XM_003451319.1;Parent=19578524;ID=19578526;Target=XM_003451319.1%20164%20320%20+
LG23	refseq	exon	8926638	8926695	100	-	.	Name=XM_003451319.1;Parent=19578524;ID=19578527;Target=XM_003451319.1%20321%20378%20+
LG23	refseq	exon	8925497	8926388	100	-	.	Name=XM_003451319.1;Parent=19578524;ID=19578528;Target=XM_003451319.1%20379%201270%20+
LG23	refseq	CDS	8928383	8928411	100	-	0	Name=XM_003451319.1;Parent=19578524;ID=19578529;Target=XM_003451319.1%20135%20163%20+
LG23	refseq	CDS	8927836	8927992	100	-	2	Name=XM_003451319.1;Parent=19578524;ID=19578530;Target=XM_003451319.1%20164%20320%20+
LG23	refseq	CDS	8926638	8926695	100	-	0	Name=XM_003451319.1;Parent=19578524;ID=19578531;Target=XM_003451319.1%20321%20378%20+
LG23	refseq	CDS	8926293	8926388	100	-	1	Name=XM_003451319.1;Parent=19578524;ID=19578532;Target=XM_003451319.1%20379%20474%20+
LG23	refseq	mRNA	8921312	8923811	.	+	.	Name=XM_003451320.1;ID=19578534;Identity=100.0;Coverage=100.0;Note=%20PREDICTED:%20Oreochromis%20niloticus%20spindlin-1-like%20(LOC100711131),%20mRNA
LG23	refseq	exon	8921312	8921349	100	+	.	Name=XM_003451320.1;Parent=19578534;ID=19578535;Target=XM_003451320.1%201%2038%20+
LG23	refseq	exon	8922003	8922044	100	+	.	Name=XM_003451320.1;Parent=19578534;ID=19578536;Target=XM_003451320.1%2039%2080%20+
LG23	refseq	exon	8922306	8922553	100	+	.	Name=XM_003451320.1;Parent=19578534;ID=19578537;Target=XM_003451320.1%2081%20328%20+
LG23	refseq	exon	8922641	8922874	100	+	.	Name=XM_003451320.1;Parent=19578534;ID=19578538;Target=XM_003451320.1%20329%20562%20+
LG23	refseq	exon	8923606	8923811	100	+	.	Name=XM_003451320.1;Parent=19578534;ID=19578539;Target=XM_003451320.1%20563%20768%20+
LG23	refseq	CDS	8922025	8922044	100	+	0	Name=XM_003451320.1;Parent=19578534;ID=19578540;Target=XM_003451320.1%2061%2080%20+
LG23	refseq	CDS	8922306	8922553	100	+	2	Name=XM_003451320.1;Parent=19578534;ID=19578541;Target=XM_003451320.1%2081%20328%20+
LG23	refseq	CDS	8922641	8922874	100	+	1	Name=XM_003451320.1;Parent=19578534;ID=19578542;Target=XM_003451320.1%20329%20562%20+
LG23	refseq	CDS	8923606	8923809	100	+	1	Name=XM_003451320.1;Parent=19578534;ID=19578543;Target=XM_003451320.1%20563%20766%20+
LG23	refseq	mRNA	9212072	9213674	.	+	.	Name=XM_003451372.1;ID=19579863;Identity=100.0;Coverage=100.0;Note=%20PREDICTED:%20Oreochromis%20niloticus%20relaxin-3%20receptor%201-like%20(LOC100702742),%20mRNA
LG23	refseq	exon	9212072	9212193	100	+	.	Name=XM_003451372.1;Parent=19579863;ID=19579864;Target=XM_003451372.1%201%20122%20+
LG23	refseq	exon	9212414	9213674	100	+	.	Name=XM_003451372.1;Parent=19579863;ID=19579865;Target=XM_003451372.1%20123%201383%20+
LG23	refseq	CDS	9212072	9212193	100	+	0	Name=XM_003451372.1;Parent=19579863;ID=19579866;Target=XM_003451372.1%201%20122%20+
LG23	refseq	CDS	9212414	9213672	100	+	2	Name=XM_003451372.1;Parent=19579863;ID=19579867;Target=XM_003451372.1%20123%201381%20+
LG23	refseq	mRNA	9324839	9329353	.	-	.	Name=XM_003451313.1;ID=19578357;Identity=100.0;Coverage=100.0;Note=%20PREDICTED:%20Oreochromis%20niloticus%20cytochrome%20b-c1%20complex%20subunit%2010-like,%20transcript%20variant%202%20(LOC100709085),%20mRNA
LG23	refseq	exon	9329292	9329353	100	-	.	Name=XM_003451313.1;Parent=19578357;ID=19578358;Target=XM_003451313.1%201%2062%20+
LG23	refseq	exon	9325500	9325630	100	-	.	Name=XM_003451313.1;Parent=19578357;ID=19578359;Target=XM_003451313.1%2063%20193%20+
LG23	refseq	exon	9324839	9325079	100	-	.	Name=XM_003451313.1;Parent=19578357;ID=19578360;Target=XM_003451313.1%20194%20434%20+
LG23	refseq	CDS	9329292	9329353	100	-	0	Name=XM_003451313.1;Parent=19578357;ID=19578361;Target=XM_003451313.1%201%2062%20+
LG23	refseq	CDS	9325512	9325630	100	-	2	Name=XM_003451313.1;Parent=19578357;ID=19578362;Target=XM_003451313.1%2063%20181%20+
LG23	refseq	mRNA	9325171	9329386	.	-	.	Name=XM_003451312.1;ID=19578424;Identity=100.0;Coverage=100.0;Note=%20PREDICTED:%20Oreochromis%20niloticus%20cytochrome%20b-c1%20complex%20subunit%2010-like,%20transcript%20variant%201%20(LOC100709085),%20mRNA
LG23	refseq	exon	9329292	9329386	100	-	.	Name=XM_003451312.1;Parent=19578424;ID=19578425;Target=XM_003451312.1%201%2095%20+
LG23	refseq	exon	9325171	9325630	100	-	.	Name=XM_003451312.1;Parent=19578424;ID=19578426;Target=XM_003451312.1%2096%20555%20+
LG23	refseq	CDS	9329292	9329386	100	-	0	Name=XM_003451312.1;Parent=19578424;ID=19578427;Target=XM_003451312.1%201%2095%20+
LG23	refseq	CDS	9325512	9325630	100	-	2	Name=XM_003451312.1;Parent=19578424;ID=19578428;Target=XM_003451312.1%2096%20214%20+
LG23	refseq	mRNA	9370902	9375597	.	-	.	Name=XM_003451367.1;ID=19579378;Identity=100.0;Coverage=100.0;Note=%20PREDICTED:%20Oreochromis%20niloticus%20zinc%20finger%20and%20BTB%20domain-containing%20protein%207A-like%20(LOC100701388),%20mRNA
LG23	refseq	exon	9375112	9375597	100	-	.	Name=XM_003451367.1;Parent=19579378;ID=19579379;Target=XM_003451367.1%201%20486%20+
LG23	refseq	exon	9373386	9374269	100	-	.	Name=XM_003451367.1;Parent=19579378;ID=19579380;Target=XM_003451367.1%20487%201370%20+
LG23	refseq	exon	9370902	9371337	100	-	.	Name=XM_003451367.1;Parent=19579378;ID=19579381;Target=XM_003451367.1%201371%201806%20+
LG23	refseq	CDS	9375112	9375597	100	-	0	Name=XM_003451367.1;Parent=19579378;ID=19579382;Target=XM_003451367.1%201%20486%20+
LG23	refseq	CDS	9373386	9374269	100	-	0	Name=XM_003451367.1;Parent=19579378;ID=19579383;Target=XM_003451367.1%20487%201370%20+
LG23	refseq	CDS	9370904	9371337	100	-	2	Name=XM_003451367.1;Parent=19579378;ID=19579384;Target=XM_003451367.1%201371%201804%20+
LG23	refseq	mRNA	9422871	9424355	.	+	.	Name=XM_003451366.1;ID=19579427;Identity=100.0;Coverage=100.0;Note=%20PREDICTED:%20Oreochromis%20niloticus%20forkhead%20box%20protein%20D4-like%20(LOC100701117),%20mRNA
LG23	refseq	exon	9422871	9423347	100	+	.	Name=XM_003451366.1;Parent=19579427;ID=19579428;Target=XM_003451366.1%201%20477%20+
LG23	refseq	exon	9423981	9424355	100	+	.	Name=XM_003451366.1;Parent=19579427;ID=19579429;Target=XM_003451366.1%20478%20852%20+
LG23	refseq	CDS	9422871	9423347	100	+	0	Name=XM_003451366.1;Parent=19579427;ID=19579430;Target=XM_003451366.1%201%20477%20+
LG23	refseq	CDS	9423981	9424353	100	+	0	Name=XM_003451366.1;Parent=19579427;ID=19579431;Target=XM_003451366.1%20478%20850%20+
LG23	refseq	mRNA	9522737	9524575	.	-	.	Name=XM_003451364.1;ID=19579433;Identity=100.0;Coverage=100.0;Note=%20PREDICTED:%20Oreochromis%20niloticus%20leucine-rich%20repeat%20and%20immunoglobulin-like%20domain-containing%20nogo%20receptor-interacting%20protein%203-like%20(LOC100700578),%20mRNA
LG23	refseq	exon	9522737	9524575	100	-	.	Name=XM_003451364.1;Parent=19579433;ID=19579434;Target=XM_003451364.1%201%201839%20+
LG23	refseq	CDS	9522739	9524575	100	-	0	Name=XM_003451364.1;Parent=19579433;ID=19579435;Target=XM_003451364.1%201%201837%20+
LG23	refseq	mRNA	9592756	9597873	.	-	.	Name=XM_003451307.1;ID=19578348;Identity=99.9;Coverage=100.0;Note=%20PREDICTED:%20Oreochromis%20niloticus%20ornithine%20decarboxylase%20antizyme%201-like%20(LOC100707738),%20mRNA
LG23	refseq	exon	9597701	9597873	100	-	.	Name=XM_003451307.1;Parent=19578348;ID=19578349;Target=XM_003451307.1%201%20173%20+
LG23	refseq	exon	9594634	9594788	99	-	.	Name=XM_003451307.1;Parent=19578348;ID=19578350;Target=XM_003451307.1%20174%20327%20+
LG23	refseq	exon	9594366	9594541	100	-	.	Name=XM_003451307.1;Parent=19578348;ID=19578351;Target=XM_003451307.1%20328%20503%20+
LG23	refseq	exon	9593971	9594056	100	-	.	Name=XM_003451307.1;Parent=19578348;ID=19578352;Target=XM_003451307.1%20504%20589%20+
LG23	refseq	exon	9592756	9593370	100	-	.	Name=XM_003451307.1;Parent=19578348;ID=19578353;Target=XM_003451307.1%20590%201204%20+
LG23	refseq	CDS	9597701	9597873	100	-	0	Name=XM_003451307.1;Parent=19578348;ID=19578354;Target=XM_003451307.1%201%20173%20+
LG23	refseq	CDS	9594721	9594788	98	-	2	Name=XM_003451307.1;Parent=19578348;ID=19578355;Target=XM_003451307.1%20174%20241%20+
LG23	refseq	mRNA	9602693	9605808	.	-	.	Name=XM_003451305.1;ID=19578383;Identity=100.0;Coverage=100.0;Note=%20PREDICTED:%20Oreochromis%20niloticus%20hypothetical%20protein%20LOC100707206%20(LOC100707206),%20mRNA
LG23	refseq	exon	9605704	9605808	100	-	.	Name=XM_003451305.1;Parent=19578383;ID=19578384;Target=XM_003451305.1%201%20105%20+
LG23	refseq	exon	9605334	9605585	100	-	.	Name=XM_003451305.1;Parent=19578383;ID=19578385;Target=XM_003451305.1%20106%20357%20+
LG23	refseq	exon	9605093	9605262	100	-	.	Name=XM_003451305.1;Parent=19578383;ID=19578386;Target=XM_003451305.1%20358%20527%20+
LG23	refseq	exon	9604558	9604669	100	-	.	Name=XM_003451305.1;Parent=19578383;ID=19578387;Target=XM_003451305.1%20528%20639%20+
LG23	refseq	exon	9604380	9604479	100	-	.	Name=XM_003451305.1;Parent=19578383;ID=19578388;Target=XM_003451305.1%20640%20739%20+
LG23	refseq	exon	9603878	9604299	100	-	.	Name=XM_003451305.1;Parent=19578383;ID=19578389;Target=XM_003451305.1%20740%201161%20+
LG23	refseq	exon	9602693	9603099	100	-	.	Name=XM_003451305.1;Parent=19578383;ID=19578390;Target=XM_003451305.1%201162%201568%20+
LG23	refseq	CDS	9605704	9605808	100	-	1	Name=XM_003451305.1;Parent=19578383;ID=19578391;Target=XM_003451305.1%201%20105%20+
LG23	refseq	CDS	9605334	9605585	100	-	1	Name=XM_003451305.1;Parent=19578383;ID=19578392;Target=XM_003451305.1%20106%20357%20+
LG23	refseq	CDS	9605093	9605262	100	-	1	Name=XM_003451305.1;Parent=19578383;ID=19578393;Target=XM_003451305.1%20358%20527%20+
LG23	refseq	CDS	9604558	9604669	100	-	0	Name=XM_003451305.1;Parent=19578383;ID=19578394;Target=XM_003451305.1%20528%20639%20+
LG23	refseq	CDS	9604380	9604479	100	-	1	Name=XM_003451305.1;Parent=19578383;ID=19578395;Target=XM_003451305.1%20640%20739%20+
LG23	refseq	CDS	9603878	9604299	100	-	2	Name=XM_003451305.1;Parent=19578383;ID=19578396;Target=XM_003451305.1%20740%201161%20+
LG23	refseq	CDS	9602695	9603099	100	-	1	Name=XM_003451305.1;Parent=19578383;ID=19578397;Target=XM_003451305.1%201162%201566%20+
LG23	refseq	mRNA	9883621	9887658	.	-	.	Name=XM_003451302.1;ID=19578230;Identity=100.0;Coverage=100.0;Note=%20PREDICTED:%20Oreochromis%20niloticus%20uncharacterized%20protein%20C19orf60%20homolog%20(LOC100706403),%20mRNA
LG23	refseq	exon	9887523	9887658	100	-	.	Name=XM_003451302.1;Parent=19578230;ID=19578231;Target=XM_003451302.1%201%20136%20+
LG23	refseq	exon	9886585	9886667	100	-	.	Name=XM_003451302.1;Parent=19578230;ID=19578232;Target=XM_003451302.1%20137%20219%20+
LG23	refseq	exon	9886223	9886427	100	-	.	Name=XM_003451302.1;Parent=19578230;ID=19578233;Target=XM_003451302.1%20220%20424%20+
LG23	refseq	exon	9884173	9884261	100	-	.	Name=XM_003451302.1;Parent=19578230;ID=19578234;Target=XM_003451302.1%20425%20513%20+
LG23	refseq	exon	9883621	9884003	100	-	.	Name=XM_003451302.1;Parent=19578230;ID=19578235;Target=XM_003451302.1%20514%20896%20+
LG23	refseq	CDS	9887523	9887525	100	-	0	Name=XM_003451302.1;Parent=19578230;ID=19578236;Target=XM_003451302.1%20134%20136%20+
LG23	refseq	CDS	9886585	9886667	100	-	0	Name=XM_003451302.1;Parent=19578230;ID=19578237;Target=XM_003451302.1%20137%20219%20+
LG23	refseq	CDS	9886223	9886427	100	-	2	Name=XM_003451302.1;Parent=19578230;ID=19578238;Target=XM_003451302.1%20220%20424%20+
LG23	refseq	CDS	9884173	9884261	100	-	0	Name=XM_003451302.1;Parent=19578230;ID=19578239;Target=XM_003451302.1%20425%20513%20+
LG23	refseq	CDS	9883933	9884003	100	-	2	Name=XM_003451302.1;Parent=19578230;ID=19578240;Target=XM_003451302.1%20514%20584%20+
LG23	refseq	mRNA	9902366	9909475	.	-	.	Name=XM_003451300.1;ID=19578314;Identity=100.0;Coverage=100.0;Note=%20PREDICTED:%20Oreochromis%20niloticus%20UDP-N-acetylglucosamine%20transporter-like%20(LOC100705874),%20mRNA
LG23	refseq	exon	9909286	9909475	100	-	.	Name=XM_003451300.1;Parent=19578314;ID=19578315;Target=XM_003451300.1%201%20190%20+
LG23	refseq	exon	9907137	9907291	100	-	.	Name=XM_003451300.1;Parent=19578314;ID=19578316;Target=XM_003451300.1%20191%20345%20+
LG23	refseq	exon	9906928	9907050	100	-	.	Name=XM_003451300.1;Parent=19578314;ID=19578317;Target=XM_003451300.1%20346%20468%20+
LG23	refseq	exon	9904743	9904911	100	-	.	Name=XM_003451300.1;Parent=19578314;ID=19578318;Target=XM_003451300.1%20469%20637%20+
LG23	refseq	exon	9904118	9904236	100	-	.	Name=XM_003451300.1;Parent=19578314;ID=19578319;Target=XM_003451300.1%20638%20756%20+
LG23	refseq	exon	9903842	9903975	100	-	.	Name=XM_003451300.1;Parent=19578314;ID=19578320;Target=XM_003451300.1%20757%20890%20+
LG23	refseq	exon	9902366	9903753	100	-	.	Name=XM_003451300.1;Parent=19578314;ID=19578321;Target=XM_003451300.1%20891%202278%20+
LG23	refseq	CDS	9909286	9909475	100	-	0	Name=XM_003451300.1;Parent=19578314;ID=19578322;Target=XM_003451300.1%201%20190%20+
LG23	refseq	CDS	9907137	9907291	100	-	1	Name=XM_003451300.1;Parent=19578314;ID=19578323;Target=XM_003451300.1%20191%20345%20+
LG23	refseq	CDS	9906928	9907050	100	-	0	Name=XM_003451300.1;Parent=19578314;ID=19578324;Target=XM_003451300.1%20346%20468%20+
LG23	refseq	CDS	9904743	9904911	100	-	0	Name=XM_003451300.1;Parent=19578314;ID=19578325;Target=XM_003451300.1%20469%20637%20+
LG23	refseq	CDS	9904118	9904236	100	-	1	Name=XM_003451300.1;Parent=19578314;ID=19578326;Target=XM_003451300.1%20638%20756%20+
LG23	refseq	CDS	9903842	9903975	100	-	0	Name=XM_003451300.1;Parent=19578314;ID=19578327;Target=XM_003451300.1%20757%20890%20+
LG23	refseq	CDS	9903665	9903753	100	-	2	Name=XM_003451300.1;Parent=19578314;ID=19578328;Target=XM_003451300.1%20891%20979%20+
LG23	refseq	mRNA	9962155	9966213	.	-	.	Name=XM_003451298.1;ID=19578218;Identity=100.0;Coverage=100.0;Note=%20PREDICTED:%20Oreochromis%20niloticus%20vesicle-trafficking%20protein%20SEC22b-B-like,%20transcript%20variant%201%20(LOC100705437),%20mRNA
LG23	refseq	exon	9966030	9966213	100	-	.	Name=XM_003451298.1;Parent=19578218;ID=19578219;Target=XM_003451298.1%201%20184%20+
LG23	refseq	exon	9964186	9964295	100	-	.	Name=XM_003451298.1;Parent=19578218;ID=19578220;Target=XM_003451298.1%20185%20294%20+
LG23	refseq	exon	9963868	9964028	100	-	.	Name=XM_003451298.1;Parent=19578218;ID=19578221;Target=XM_003451298.1%20295%20455%20+
LG23	refseq	exon	9962667	9962813	100	-	.	Name=XM_003451298.1;Parent=19578218;ID=19578222;Target=XM_003451298.1%20456%20602%20+
LG23	refseq	exon	9962155	9962537	100	-	.	Name=XM_003451298.1;Parent=19578218;ID=19578223;Target=XM_003451298.1%20603%20985%20+
LG23	refseq	CDS	9966030	9966104	100	-	0	Name=XM_003451298.1;Parent=19578218;ID=19578224;Target=XM_003451298.1%20110%20184%20+
LG23	refseq	CDS	9964186	9964295	100	-	0	Name=XM_003451298.1;Parent=19578218;ID=19578225;Target=XM_003451298.1%20185%20294%20+
LG23	refseq	CDS	9963868	9964028	100	-	2	Name=XM_003451298.1;Parent=19578218;ID=19578226;Target=XM_003451298.1%20295%20455%20+
LG23	refseq	CDS	9962667	9962813	100	-	1	Name=XM_003451298.1;Parent=19578218;ID=19578227;Target=XM_003451298.1%20456%20602%20+
LG23	refseq	CDS	9962385	9962537	100	-	1	Name=XM_003451298.1;Parent=19578218;ID=19578228;Target=XM_003451298.1%20603%20755%20+
LG23	refseq	mRNA	9962155	9966104	.	-	.	Name=XM_003451299.1;ID=19578276;Identity=100.0;Coverage=100.0;Note=%20PREDICTED:%20Oreochromis%20niloticus%20vesicle-trafficking%20protein%20SEC22b-B-like,%20transcript%20variant%202%20(LOC100705437),%20mRNA
LG23	refseq	exon	9966030	9966104	100	-	.	Name=XM_003451299.1;Parent=19578276;ID=19578277;Target=XM_003451299.1%201%2075%20+
LG23	refseq	exon	9964596	9964607	100	-	.	Name=XM_003451299.1;Parent=19578276;ID=19578278;Target=XM_003451299.1%2076%2087%20+
LG23	refseq	exon	9964186	9964295	100	-	.	Name=XM_003451299.1;Parent=19578276;ID=19578279;Target=XM_003451299.1%2088%20197%20+
LG23	refseq	exon	9963868	9964028	100	-	.	Name=XM_003451299.1;Parent=19578276;ID=19578280;Target=XM_003451299.1%20198%20358%20+
LG23	refseq	exon	9962667	9962813	100	-	.	Name=XM_003451299.1;Parent=19578276;ID=19578281;Target=XM_003451299.1%20359%20505%20+
LG23	refseq	exon	9962155	9962537	100	-	.	Name=XM_003451299.1;Parent=19578276;ID=19578282;Target=XM_003451299.1%20506%20888%20+
LG23	refseq	CDS	9966030	9966104	100	-	0	Name=XM_003451299.1;Parent=19578276;ID=19578283;Target=XM_003451299.1%201%2075%20+
LG23	refseq	CDS	9964596	9964607	100	-	0	Name=XM_003451299.1;Parent=19578276;ID=19578284;Target=XM_003451299.1%2076%2087%20+
LG23	refseq	CDS	9964186	9964295	100	-	0	Name=XM_003451299.1;Parent=19578276;ID=19578285;Target=XM_003451299.1%2088%20197%20+
LG23	refseq	CDS	9963868	9964028	100	-	2	Name=XM_003451299.1;Parent=19578276;ID=19578286;Target=XM_003451299.1%20198%20358%20+
LG23	refseq	CDS	9962667	9962813	100	-	1	Name=XM_003451299.1;Parent=19578276;ID=19578287;Target=XM_003451299.1%20359%20505%20+
LG23	refseq	CDS	9962385	9962537	100	-	1	Name=XM_003451299.1;Parent=19578276;ID=19578288;Target=XM_003451299.1%20506%20658%20+
LG23	refseq	mRNA	10084198	10089087	.	-	.	Name=XM_003451353.1;ID=19579025;Identity=100.0;Coverage=100.0;Note=%20PREDICTED:%20Oreochromis%20niloticus%20abhydrolase%20domain-containing%20protein%20FAM108C1-like%20(LOC100697085),%20mRNA
LG23	refseq	exon	10088723	10089087	100	-	.	Name=XM_003451353.1;Parent=19579025;ID=19579026;Target=XM_003451353.1%201%20365%20+
LG23	refseq	exon	10087322	10087516	100	-	.	Name=XM_003451353.1;Parent=19579025;ID=19579027;Target=XM_003451353.1%20366%20560%20+
LG23	refseq	exon	10086263	10086442	100	-	.	Name=XM_003451353.1;Parent=19579025;ID=19579028;Target=XM_003451353.1%20561%20740%20+
LG23	refseq	exon	10084198	10084423	100	-	.	Name=XM_003451353.1;Parent=19579025;ID=19579029;Target=XM_003451353.1%20741%20966%20+
LG23	refseq	CDS	10088723	10089087	100	-	0	Name=XM_003451353.1;Parent=19579025;ID=19579030;Target=XM_003451353.1%201%20365%20+
LG23	refseq	CDS	10087322	10087516	100	-	2	Name=XM_003451353.1;Parent=19579025;ID=19579031;Target=XM_003451353.1%20366%20560%20+
LG23	refseq	CDS	10086263	10086442	100	-	2	Name=XM_003451353.1;Parent=19579025;ID=19579032;Target=XM_003451353.1%20561%20740%20+
LG23	refseq	CDS	10084200	10084423	100	-	2	Name=XM_003451353.1;Parent=19579025;ID=19579033;Target=XM_003451353.1%20741%20964%20+
LG23	refseq	mRNA	10102303	10107219	.	-	.	Name=XM_003451352.1;ID=19579266;Identity=100.0;Coverage=100.0;Note=%20PREDICTED:%20Oreochromis%20niloticus%20perilipin-2-like%20(LOC100696817),%20mRNA
LG23	refseq	exon	10107151	10107219	100	-	.	Name=XM_003451352.1;Parent=19579266;ID=19579267;Target=XM_003451352.1%201%2069%20+
LG23	refseq	exon	10106735	10106930	100	-	.	Name=XM_003451352.1;Parent=19579266;ID=19579268;Target=XM_003451352.1%2070%20265%20+
LG23	refseq	exon	10106289	10106371	100	-	.	Name=XM_003451352.1;Parent=19579266;ID=19579269;Target=XM_003451352.1%20266%20348%20+
LG23	refseq	exon	10105617	10105848	100	-	.	Name=XM_003451352.1;Parent=19579266;ID=19579270;Target=XM_003451352.1%20349%20580%20+
LG23	refseq	exon	10104556	10104905	100	-	.	Name=XM_003451352.1;Parent=19579266;ID=19579271;Target=XM_003451352.1%20581%20930%20+
LG23	refseq	exon	10103184	10103399	100	-	.	Name=XM_003451352.1;Parent=19579266;ID=19579272;Target=XM_003451352.1%20931%201146%20+
LG23	refseq	exon	10102303	10102440	100	-	.	Name=XM_003451352.1;Parent=19579266;ID=19579273;Target=XM_003451352.1%201147%201284%20+
LG23	refseq	CDS	10107151	10107219	100	-	0	Name=XM_003451352.1;Parent=19579266;ID=19579274;Target=XM_003451352.1%201%2069%20+
LG23	refseq	CDS	10106735	10106930	100	-	0	Name=XM_003451352.1;Parent=19579266;ID=19579275;Target=XM_003451352.1%2070%20265%20+
LG23	refseq	CDS	10106289	10106371	100	-	1	Name=XM_003451352.1;Parent=19579266;ID=19579276;Target=XM_003451352.1%20266%20348%20+
LG23	refseq	CDS	10105617	10105848	100	-	0	Name=XM_003451352.1;Parent=19579266;ID=19579277;Target=XM_003451352.1%20349%20580%20+
LG23	refseq	CDS	10104556	10104905	100	-	1	Name=XM_003451352.1;Parent=19579266;ID=19579278;Target=XM_003451352.1%20581%20930%20+
LG23	refseq	CDS	10103184	10103399	100	-	0	Name=XM_003451352.1;Parent=19579266;ID=19579279;Target=XM_003451352.1%20931%201146%20+
LG23	refseq	CDS	10102305	10102440	100	-	0	Name=XM_003451352.1;Parent=19579266;ID=19579280;Target=XM_003451352.1%201147%201282%20+
LG23	refseq	mRNA	10352639	10354231	.	+	.	Name=XM_003451349.1;ID=19579001;Identity=100.0;Coverage=100.0;Note=%20PREDICTED:%20Oreochromis%20niloticus%20duodenase-1-like%20(LOC100696024),%20mRNA
LG23	refseq	exon	10352639	10352696	100	+	.	Name=XM_003451349.1;Parent=19579001;ID=19579002;Target=XM_003451349.1%201%2058%20+
LG23	refseq	exon	10352784	10352934	100	+	.	Name=XM_003451349.1;Parent=19579001;ID=19579003;Target=XM_003451349.1%2059%20209%20+
LG23	refseq	exon	10353395	10353527	100	+	.	Name=XM_003451349.1;Parent=19579001;ID=19579004;Target=XM_003451349.1%20210%20342%20+
LG23	refseq	exon	10353723	10353980	100	+	.	Name=XM_003451349.1;Parent=19579001;ID=19579005;Target=XM_003451349.1%20343%20600%20+
LG23	refseq	exon	10354064	10354231	100	+	.	Name=XM_003451349.1;Parent=19579001;ID=19579006;Target=XM_003451349.1%20601%20768%20+
LG23	refseq	CDS	10352639	10352696	100	+	0	Name=XM_003451349.1;Parent=19579001;ID=19579007;Target=XM_003451349.1%201%2058%20+
LG23	refseq	CDS	10352784	10352934	100	+	1	Name=XM_003451349.1;Parent=19579001;ID=19579008;Target=XM_003451349.1%2059%20209%20+
LG23	refseq	CDS	10353395	10353527	100	+	2	Name=XM_003451349.1;Parent=19579001;ID=19579009;Target=XM_003451349.1%20210%20342%20+
LG23	refseq	CDS	10353723	10353980	100	+	0	Name=XM_003451349.1;Parent=19579001;ID=19579010;Target=XM_003451349.1%20343%20600%20+
LG23	refseq	CDS	10354064	10354229	100	+	0	Name=XM_003451349.1;Parent=19579001;ID=19579011;Target=XM_003451349.1%20601%20766%20+
LG23	refseq	mRNA	10365643	10366832	.	+	.	Name=XM_003451348.1;ID=19578989;Identity=100.0;Coverage=100.0;Note=%20PREDICTED:%20Oreochromis%20niloticus%20mast%20cell%20protease%208-like%20(LOC100695763),%20mRNA
LG23	refseq	exon	10365643	10365723	100	+	.	Name=XM_003451348.1;Parent=19578989;ID=19578990;Target=XM_003451348.1%201%2081%20+
LG23	refseq	exon	10365780	10365952	100	+	.	Name=XM_003451348.1;Parent=19578989;ID=19578991;Target=XM_003451348.1%2082%20254%20+
LG23	refseq	exon	10366050	10366182	100	+	.	Name=XM_003451348.1;Parent=19578989;ID=19578992;Target=XM_003451348.1%20255%20387%20+
LG23	refseq	exon	10366311	10366568	100	+	.	Name=XM_003451348.1;Parent=19578989;ID=19578993;Target=XM_003451348.1%20388%20645%20+
LG23	refseq	exon	10366665	10366832	100	+	.	Name=XM_003451348.1;Parent=19578989;ID=19578994;Target=XM_003451348.1%20646%20813%20+
LG23	refseq	CDS	10365643	10365723	100	+	0	Name=XM_003451348.1;Parent=19578989;ID=19578995;Target=XM_003451348.1%201%2081%20+
LG23	refseq	CDS	10365780	10365952	100	+	0	Name=XM_003451348.1;Parent=19578989;ID=19578996;Target=XM_003451348.1%2082%20254%20+
LG23	refseq	CDS	10366050	10366182	100	+	2	Name=XM_003451348.1;Parent=19578989;ID=19578997;Target=XM_003451348.1%20255%20387%20+
LG23	refseq	CDS	10366311	10366568	100	+	0	Name=XM_003451348.1;Parent=19578989;ID=19578998;Target=XM_003451348.1%20388%20645%20+
LG23	refseq	CDS	10366665	10366830	100	+	0	Name=XM_003451348.1;Parent=19578989;ID=19578999;Target=XM_003451348.1%20646%20811%20+
LG23	refseq	mRNA	10383983	10386083	.	-	.	Name=XM_003451347.1;ID=19579013;Identity=100.0;Coverage=100.0;Note=%20PREDICTED:%20Oreochromis%20niloticus%20granzyme%20K-like%20(LOC100695499),%20mRNA
LG23	refseq	exon	10385985	10386083	100	-	.	Name=XM_003451347.1;Parent=19579013;ID=19579014;Target=XM_003451347.1%201%2099%20+
LG23	refseq	exon	10385702	10385843	100	-	.	Name=XM_003451347.1;Parent=19579013;ID=19579015;Target=XM_003451347.1%20100%20241%20+
LG23	refseq	exon	10384792	10384930	100	-	.	Name=XM_003451347.1;Parent=19579013;ID=19579016;Target=XM_003451347.1%20242%20380%20+
LG23	refseq	exon	10384245	10384514	100	-	.	Name=XM_003451347.1;Parent=19579013;ID=19579017;Target=XM_003451347.1%20381%20650%20+
LG23	refseq	exon	10383983	10384132	100	-	.	Name=XM_003451347.1;Parent=19579013;ID=19579018;Target=XM_003451347.1%20651%20800%20+
LG23	refseq	CDS	10385985	10386048	100	-	0	Name=XM_003451347.1;Parent=19579013;ID=19579019;Target=XM_003451347.1%2036%2099%20+
LG23	refseq	CDS	10385702	10385843	100	-	1	Name=XM_003451347.1;Parent=19579013;ID=19579020;Target=XM_003451347.1%20100%20241%20+
LG23	refseq	CDS	10384792	10384930	100	-	2	Name=XM_003451347.1;Parent=19579013;ID=19579021;Target=XM_003451347.1%20242%20380%20+
LG23	refseq	CDS	10384245	10384514	100	-	0	Name=XM_003451347.1;Parent=19579013;ID=19579022;Target=XM_003451347.1%20381%20650%20+
LG23	refseq	CDS	10383985	10384132	100	-	0	Name=XM_003451347.1;Parent=19579013;ID=19579023;Target=XM_003451347.1%20651%20798%20+
LG23	refseq	mRNA	10402416	10403566	.	+	.	Name=XM_003451345.1;ID=19578940;Identity=100.0;Coverage=100.0;Note=%20PREDICTED:%20Oreochromis%20niloticus%20duodenase-1-like%20(LOC100694966),%20mRNA
LG23	refseq	exon	10402416	10402476	100	+	.	Name=XM_003451345.1;Parent=19578940;ID=19578941;Target=XM_003451345.1%201%2061%20+
LG23	refseq	exon	10402554	10402701	100	+	.	Name=XM_003451345.1;Parent=19578940;ID=19578942;Target=XM_003451345.1%2062%20209%20+
LG23	refseq	exon	10402794	10402926	100	+	.	Name=XM_003451345.1;Parent=19578940;ID=19578943;Target=XM_003451345.1%20210%20342%20+
LG23	refseq	exon	10403039	10403293	100	+	.	Name=XM_003451345.1;Parent=19578940;ID=19578944;Target=XM_003451345.1%20343%20597%20+
LG23	refseq	exon	10403390	10403566	100	+	.	Name=XM_003451345.1;Parent=19578940;ID=19578945;Target=XM_003451345.1%20598%20774%20+
LG23	refseq	CDS	10402416	10402476	100	+	0	Name=XM_003451345.1;Parent=19578940;ID=19578946;Target=XM_003451345.1%201%2061%20+
LG23	refseq	CDS	10402554	10402701	100	+	1	Name=XM_003451345.1;Parent=19578940;ID=19578947;Target=XM_003451345.1%2062%20209%20+
LG23	refseq	CDS	10402794	10402926	100	+	2	Name=XM_003451345.1;Parent=19578940;ID=19578948;Target=XM_003451345.1%20210%20342%20+
LG23	refseq	CDS	10403039	10403293	100	+	0	Name=XM_003451345.1;Parent=19578940;ID=19578949;Target=XM_003451345.1%20343%20597%20+
LG23	refseq	CDS	10403390	10403564	100	+	0	Name=XM_003451345.1;Parent=19578940;ID=19578950;Target=XM_003451345.1%20598%20772%20+
LG23	refseq	mRNA	10413616	10414791	.	+	.	Name=XM_003451344.1;ID=19578911;Identity=100.0;Coverage=100.0;Note=%20PREDICTED:%20Oreochromis%20niloticus%20granzyme%20B(G,H)-like%20(LOC100694707),%20mRNA
LG23	refseq	exon	10413616	10413690	100	+	.	Name=XM_003451344.1;Parent=19578911;ID=19578912;Target=XM_003451344.1%201%2075%20+
LG23	refseq	exon	10413779	10413929	100	+	.	Name=XM_003451344.1;Parent=19578911;ID=19578913;Target=XM_003451344.1%2076%20226%20+
LG23	refseq	exon	10414027	10414159	100	+	.	Name=XM_003451344.1;Parent=19578911;ID=19578914;Target=XM_003451344.1%20227%20359%20+
LG23	refseq	exon	10414269	10414523	100	+	.	Name=XM_003451344.1;Parent=19578911;ID=19578915;Target=XM_003451344.1%20360%20614%20+
LG23	refseq	exon	10414630	10414791	100	+	.	Name=XM_003451344.1;Parent=19578911;ID=19578916;Target=XM_003451344.1%20615%20776%20+
LG23	refseq	CDS	10413616	10413690	100	+	1	Name=XM_003451344.1;Parent=19578911;ID=19578917;Target=XM_003451344.1%201%2075%20+
LG23	refseq	CDS	10413779	10413929	100	+	1	Name=XM_003451344.1;Parent=19578911;ID=19578918;Target=XM_003451344.1%2076%20226%20+
LG23	refseq	CDS	10414027	10414159	100	+	2	Name=XM_003451344.1;Parent=19578911;ID=19578919;Target=XM_003451344.1%20227%20359%20+
LG23	refseq	CDS	10414269	10414523	100	+	0	Name=XM_003451344.1;Parent=19578911;ID=19578920;Target=XM_003451344.1%20360%20614%20+
LG23	refseq	CDS	10414630	10414789	100	+	0	Name=XM_003451344.1;Parent=19578911;ID=19578921;Target=XM_003451344.1%20615%20774%20+
LG23	refseq	mRNA	10422915	10424080	.	+	.	Name=XM_003451343.1;ID=19578977;Identity=100.0;Coverage=100.0;Note=%20PREDICTED:%20Oreochromis%20niloticus%20trypsin-3-like%20(LOC100694436),%20mRNA
LG23	refseq	exon	10422915	10422993	100	+	.	Name=XM_003451343.1;Parent=19578977;ID=19578978;Target=XM_003451343.1%201%2079%20+
LG23	refseq	exon	10423077	10423227	100	+	.	Name=XM_003451343.1;Parent=19578977;ID=19578979;Target=XM_003451343.1%2080%20230%20+
LG23	refseq	exon	10423325	10423457	100	+	.	Name=XM_003451343.1;Parent=19578977;ID=19578980;Target=XM_003451343.1%20231%20363%20+
LG23	refseq	exon	10423558	10423815	100	+	.	Name=XM_003451343.1;Parent=19578977;ID=19578981;Target=XM_003451343.1%20364%20621%20+
LG23	refseq	exon	10423913	10424080	100	+	.	Name=XM_003451343.1;Parent=19578977;ID=19578982;Target=XM_003451343.1%20622%20789%20+
LG23	refseq	CDS	10422915	10422993	100	+	0	Name=XM_003451343.1;Parent=19578977;ID=19578983;Target=XM_003451343.1%201%2079%20+
LG23	refseq	CDS	10423077	10423227	100	+	1	Name=XM_003451343.1;Parent=19578977;ID=19578984;Target=XM_003451343.1%2080%20230%20+
LG23	refseq	CDS	10423325	10423457	100	+	2	Name=XM_003451343.1;Parent=19578977;ID=19578985;Target=XM_003451343.1%20231%20363%20+
LG23	refseq	CDS	10423558	10423815	100	+	0	Name=XM_003451343.1;Parent=19578977;ID=19578986;Target=XM_003451343.1%20364%20621%20+
LG23	refseq	CDS	10423913	10424078	100	+	0	Name=XM_003451343.1;Parent=19578977;ID=19578987;Target=XM_003451343.1%20622%20787%20+
LG23	refseq	mRNA	10926963	10929571	.	-	.	Name=XM_003451291.1;ID=19577899;Identity=100.0;Coverage=100.0;Note=%20PREDICTED:%20Oreochromis%20niloticus%20proximal%20tubules-expressed%20gene%20protein-like%20(LOC100703732),%20mRNA
LG23	refseq	exon	10929458	10929571	100	-	.	Name=XM_003451291.1;Parent=19577899;ID=19577900;Target=XM_003451291.1%201%20114%20+
LG23	refseq	exon	10928266	10928392	100	-	.	Name=XM_003451291.1;Parent=19577899;ID=19577901;Target=XM_003451291.1%20115%20241%20+
LG23	refseq	exon	10928102	10928179	100	-	.	Name=XM_003451291.1;Parent=19577899;ID=19577902;Target=XM_003451291.1%20242%20319%20+
LG23	refseq	exon	10927925	10927984	100	-	.	Name=XM_003451291.1;Parent=19577899;ID=19577903;Target=XM_003451291.1%20320%20379%20+
LG23	refseq	exon	10926963	10927435	100	-	.	Name=XM_003451291.1;Parent=19577899;ID=19577904;Target=XM_003451291.1%20380%20852%20+
LG23	refseq	CDS	10929458	10929571	100	-	1	Name=XM_003451291.1;Parent=19577899;ID=19577905;Target=XM_003451291.1%201%20114%20+
LG23	refseq	CDS	10928266	10928392	100	-	1	Name=XM_003451291.1;Parent=19577899;ID=19577906;Target=XM_003451291.1%20115%20241%20+
LG23	refseq	CDS	10928102	10928179	100	-	2	Name=XM_003451291.1;Parent=19577899;ID=19577907;Target=XM_003451291.1%20242%20319%20+
LG23	refseq	CDS	10927925	10927984	100	-	2	Name=XM_003451291.1;Parent=19577899;ID=19577908;Target=XM_003451291.1%20320%20379%20+
LG23	refseq	CDS	10927368	10927435	100	-	2	Name=XM_003451291.1;Parent=19577899;ID=19577909;Target=XM_003451291.1%20380%20447%20+
LG23	refseq	mRNA	10930567	10931503	.	-	.	Name=XM_003451290.1;ID=19578086;Identity=100.0;Coverage=100.0;Note=%20PREDICTED:%20Oreochromis%20niloticus%20hypothetical%20protein%20LOC100703456%20(LOC100703456),%20mRNA
LG23	refseq	exon	10931464	10931503	100	-	.	Name=XM_003451290.1;Parent=19578086;ID=19578087;Target=XM_003451290.1%201%2040%20+
LG23	refseq	exon	10931254	10931359	100	-	.	Name=XM_003451290.1;Parent=19578086;ID=19578088;Target=XM_003451290.1%2041%20146%20+
LG23	refseq	exon	10930567	10930993	100	-	.	Name=XM_003451290.1;Parent=19578086;ID=19578089;Target=XM_003451290.1%20147%20573%20+
LG23	refseq	CDS	10931464	10931503	100	-	2	Name=XM_003451290.1;Parent=19578086;ID=19578090;Target=XM_003451290.1%201%2040%20+
LG23	refseq	CDS	10931254	10931359	100	-	0	Name=XM_003451290.1;Parent=19578086;ID=19578091;Target=XM_003451290.1%2041%20146%20+
LG23	refseq	CDS	10930685	10930993	100	-	1	Name=XM_003451290.1;Parent=19578086;ID=19578092;Target=XM_003451290.1%20147%20455%20+
LG23	refseq	mRNA	10974775	10979475	.	-	.	Name=XM_003451337.1;ID=19578807;Identity=100.0;Coverage=100.0;Note=%20PREDICTED:%20Oreochromis%20niloticus%20PI-PLC%20X%20domain-containing%20protein%201-like%20(LOC100692821),%20mRNA
LG23	refseq	exon	10979367	10979475	100	-	.	Name=XM_003451337.1;Parent=19578807;ID=19578808;Target=XM_003451337.1%201%20109%20+
LG23	refseq	exon	10977382	10977524	100	-	.	Name=XM_003451337.1;Parent=19578807;ID=19578809;Target=XM_003451337.1%20110%20252%20+
LG23	refseq	exon	10977023	10977151	100	-	.	Name=XM_003451337.1;Parent=19578807;ID=19578810;Target=XM_003451337.1%20253%20381%20+
LG23	refseq	exon	10975811	10975966	100	-	.	Name=XM_003451337.1;Parent=19578807;ID=19578811;Target=XM_003451337.1%20382%20537%20+
LG23	refseq	exon	10975109	10975292	100	-	.	Name=XM_003451337.1;Parent=19578807;ID=19578812;Target=XM_003451337.1%20538%20721%20+
LG23	refseq	exon	10974775	10975019	100	-	.	Name=XM_003451337.1;Parent=19578807;ID=19578813;Target=XM_003451337.1%20722%20966%20+
LG23	refseq	CDS	10979367	10979475	100	-	0	Name=XM_003451337.1;Parent=19578807;ID=19578814;Target=XM_003451337.1%201%20109%20+
LG23	refseq	CDS	10977382	10977524	100	-	1	Name=XM_003451337.1;Parent=19578807;ID=19578815;Target=XM_003451337.1%20110%20252%20+
LG23	refseq	CDS	10977023	10977151	100	-	0	Name=XM_003451337.1;Parent=19578807;ID=19578816;Target=XM_003451337.1%20253%20381%20+
LG23	refseq	CDS	10975811	10975966	100	-	0	Name=XM_003451337.1;Parent=19578807;ID=19578817;Target=XM_003451337.1%20382%20537%20+
LG23	refseq	CDS	10975109	10975292	100	-	0	Name=XM_003451337.1;Parent=19578807;ID=19578818;Target=XM_003451337.1%20538%20721%20+
LG23	refseq	CDS	10974777	10975019	100	-	1	Name=XM_003451337.1;Parent=19578807;ID=19578819;Target=XM_003451337.1%20722%20964%20+
LG23	refseq	mRNA	10983057	10988128	.	-	.	Name=XM_003451336.1;ID=19579653;Identity=100.0;Coverage=100.0;Note=%20PREDICTED:%20Oreochromis%20niloticus%20protein%20Jade-3-like%20(LOC100692551),%20mRNA
LG23	refseq	exon	10988080	10988128	100	-	.	Name=XM_003451336.1;Parent=19579653;ID=19579654;Target=XM_003451336.1%201%2049%20+
LG23	refseq	exon	10987772	10987854	100	-	.	Name=XM_003451336.1;Parent=19579653;ID=19579655;Target=XM_003451336.1%2050%20132%20+
LG23	refseq	exon	10987535	10987692	100	-	.	Name=XM_003451336.1;Parent=19579653;ID=19579656;Target=XM_003451336.1%20133%20290%20+
LG23	refseq	exon	10986841	10987031	100	-	.	Name=XM_003451336.1;Parent=19579653;ID=19579657;Target=XM_003451336.1%20291%20481%20+
LG23	refseq	exon	10986326	10986537	100	-	.	Name=XM_003451336.1;Parent=19579653;ID=19579658;Target=XM_003451336.1%20482%20693%20+
LG23	refseq	exon	10986005	10986172	100	-	.	Name=XM_003451336.1;Parent=19579653;ID=19579659;Target=XM_003451336.1%20694%20861%20+
LG23	refseq	exon	10985637	10985753	100	-	.	Name=XM_003451336.1;Parent=19579653;ID=19579660;Target=XM_003451336.1%20862%20978%20+
LG23	refseq	exon	10984938	10985396	100	-	.	Name=XM_003451336.1;Parent=19579653;ID=19579661;Target=XM_003451336.1%20979%201437%20+
LG23	refseq	exon	10984605	10984722	100	-	.	Name=XM_003451336.1;Parent=19579653;ID=19579662;Target=XM_003451336.1%201438%201555%20+
LG23	refseq	exon	10983057	10983814	100	-	.	Name=XM_003451336.1;Parent=19579653;ID=19579663;Target=XM_003451336.1%201556%202313%20+
LG23	refseq	CDS	10988080	10988128	100	-	0	Name=XM_003451336.1;Parent=19579653;ID=19579664;Target=XM_003451336.1%201%2049%20+
LG23	refseq	CDS	10987772	10987854	100	-	1	Name=XM_003451336.1;Parent=19579653;ID=19579665;Target=XM_003451336.1%2050%20132%20+
LG23	refseq	CDS	10987535	10987692	100	-	0	Name=XM_003451336.1;Parent=19579653;ID=19579666;Target=XM_003451336.1%20133%20290%20+
LG23	refseq	CDS	10986841	10987031	100	-	2	Name=XM_003451336.1;Parent=19579653;ID=19579667;Target=XM_003451336.1%20291%20481%20+
LG23	refseq	CDS	10986326	10986537	100	-	1	Name=XM_003451336.1;Parent=19579653;ID=19579668;Target=XM_003451336.1%20482%20693%20+
LG23	refseq	CDS	10986005	10986172	100	-	0	Name=XM_003451336.1;Parent=19579653;ID=19579669;Target=XM_003451336.1%20694%20861%20+
LG23	refseq	CDS	10985637	10985753	100	-	0	Name=XM_003451336.1;Parent=19579653;ID=19579670;Target=XM_003451336.1%20862%20978%20+
LG23	refseq	CDS	10984938	10985396	100	-	0	Name=XM_003451336.1;Parent=19579653;ID=19579671;Target=XM_003451336.1%20979%201437%20+
LG23	refseq	CDS	10984605	10984722	100	-	0	Name=XM_003451336.1;Parent=19579653;ID=19579672;Target=XM_003451336.1%201438%201555%20+
LG23	refseq	CDS	10983059	10983814	100	-	1	Name=XM_003451336.1;Parent=19579653;ID=19579673;Target=XM_003451336.1%201556%202311%20+
LG23	refseq	mRNA	5643531	5652177	.	-	.	Name=XM_003444294.1;ID=19418753;Identity=100.0;Coverage=100.0;Note=%20PREDICTED:%20Oreochromis%20niloticus%20F-box-like%2FWD%20repeat-containing%20protein%20TBL1XR1-like%20(LOC100697596),%20mRNA
LG23	refseq	exon	5652120	5652177	100	-	.	Name=XM_003444294.1;Parent=19418753;ID=19418754;Target=XM_003444294.1%201%2058%20+
LG23	refseq	exon	5649181	5649326	100	-	.	Name=XM_003444294.1;Parent=19418753;ID=19418755;Target=XM_003444294.1%2059%20204%20+
LG23	refseq	exon	5648752	5648977	100	-	.	Name=XM_003444294.1;Parent=19418753;ID=19418756;Target=XM_003444294.1%20205%20430%20+
LG23	refseq	exon	5648456	5648588	100	-	.	Name=XM_003444294.1;Parent=19418753;ID=19418757;Target=XM_003444294.1%20431%20563%20+
LG23	refseq	exon	5647945	5648086	100	-	.	Name=XM_003444294.1;Parent=19418753;ID=19418758;Target=XM_003444294.1%20564%20705%20+
LG23	refseq	exon	5646347	5646410	100	-	.	Name=XM_003444294.1;Parent=19418753;ID=19418759;Target=XM_003444294.1%20706%20769%20+
LG23	refseq	exon	5646005	5646102	100	-	.	Name=XM_003444294.1;Parent=19418753;ID=19418760;Target=XM_003444294.1%20770%20867%20+
LG23	refseq	exon	5645834	5645894	100	-	.	Name=XM_003444294.1;Parent=19418753;ID=19418761;Target=XM_003444294.1%20868%20928%20+
LG23	refseq	exon	5645607	5645728	100	-	.	Name=XM_003444294.1;Parent=19418753;ID=19418762;Target=XM_003444294.1%20929%201050%20+
LG23	refseq	exon	5645439	5645513	100	-	.	Name=XM_003444294.1;Parent=19418753;ID=19418763;Target=XM_003444294.1%201051%201125%20+
LG23	refseq	exon	5645081	5645208	100	-	.	Name=XM_003444294.1;Parent=19418753;ID=19418764;Target=XM_003444294.1%201126%201253%20+
LG23	refseq	exon	5644286	5644451	100	-	.	Name=XM_003444294.1;Parent=19418753;ID=19418765;Target=XM_003444294.1%201254%201419%20+
LG23	refseq	exon	5644093	5644194	100	-	.	Name=XM_003444294.1;Parent=19418753;ID=19418766;Target=XM_003444294.1%201420%201521%20+
LG23	refseq	exon	5643531	5644012	100	-	.	Name=XM_003444294.1;Parent=19418753;ID=19418767;Target=XM_003444294.1%201522%202003%20+
LG23	refseq	CDS	5652120	5652177	100	-	0	Name=XM_003444294.1;Parent=19418753;ID=19418768;Target=XM_003444294.1%201%2058%20+
LG23	refseq	CDS	5649181	5649326	100	-	1	Name=XM_003444294.1;Parent=19418753;ID=19418769;Target=XM_003444294.1%2059%20204%20+
LG23	refseq	CDS	5648752	5648977	100	-	0	Name=XM_003444294.1;Parent=19418753;ID=19418770;Target=XM_003444294.1%20205%20430%20+
LG23	refseq	CDS	5648456	5648588	100	-	1	Name=XM_003444294.1;Parent=19418753;ID=19418771;Target=XM_003444294.1%20431%20563%20+
LG23	refseq	CDS	5647945	5648086	100	-	2	Name=XM_003444294.1;Parent=19418753;ID=19418772;Target=XM_003444294.1%20564%20705%20+
LG23	refseq	CDS	5646347	5646410	100	-	0	Name=XM_003444294.1;Parent=19418753;ID=19418773;Target=XM_003444294.1%20706%20769%20+
LG23	refseq	CDS	5646005	5646102	100	-	1	Name=XM_003444294.1;Parent=19418753;ID=19418774;Target=XM_003444294.1%20770%20867%20+
LG23	refseq	CDS	5645834	5645894	100	-	0	Name=XM_003444294.1;Parent=19418753;ID=19418775;Target=XM_003444294.1%20868%20928%20+
LG23	refseq	CDS	5645607	5645728	100	-	1	Name=XM_003444294.1;Parent=19418753;ID=19418776;Target=XM_003444294.1%20929%201050%20+
LG23	refseq	CDS	5645439	5645513	100	-	0	Name=XM_003444294.1;Parent=19418753;ID=19418777;Target=XM_003444294.1%201051%201125%20+
LG23	refseq	CDS	5645081	5645208	100	-	0	Name=XM_003444294.1;Parent=19418753;ID=19418778;Target=XM_003444294.1%201126%201253%20+
LG23	refseq	CDS	5644286	5644451	100	-	2	Name=XM_003444294.1;Parent=19418753;ID=19418779;Target=XM_003444294.1%201254%201419%20+
LG23	refseq	CDS	5644093	5644194	100	-	0	Name=XM_003444294.1;Parent=19418753;ID=19418780;Target=XM_003444294.1%201420%201521%20+
LG23	refseq	CDS	5643988	5644012	100	-	0	Name=XM_003444294.1;Parent=19418753;ID=19418781;Target=XM_003444294.1%201522%201546%20+
LG23	refseq	mRNA	5784709	5795486	.	+	.	Name=XM_003444242.1;ID=19416903;Identity=100.0;Coverage=100.0;Note=%20PREDICTED:%20Oreochromis%20niloticus%20hypothetical%20protein%20LOC100705845%20(LOC100705845),%20mRNA
LG23	refseq	exon	5784709	5784776	100	+	.	Name=XM_003444242.1;Parent=19416903;ID=19416904;Target=XM_003444242.1%201%2068%20+
LG23	refseq	exon	5790045	5790215	100	+	.	Name=XM_003444242.1;Parent=19416903;ID=19416905;Target=XM_003444242.1%2069%20239%20+
LG23	refseq	exon	5790347	5790542	100	+	.	Name=XM_003444242.1;Parent=19416903;ID=19416906;Target=XM_003444242.1%20240%20435%20+
LG23	refseq	exon	5790699	5790979	100	+	.	Name=XM_003444242.1;Parent=19416903;ID=19416907;Target=XM_003444242.1%20436%20716%20+
LG23	refseq	exon	5794739	5795486	100	+	.	Name=XM_003444242.1;Parent=19416903;ID=19416908;Target=XM_003444242.1%20717%201464%20+
LG23	refseq	CDS	5784709	5784776	100	+	0	Name=XM_003444242.1;Parent=19416903;ID=19416909;Target=XM_003444242.1%201%2068%20+
LG23	refseq	CDS	5790045	5790215	100	+	2	Name=XM_003444242.1;Parent=19416903;ID=19416910;Target=XM_003444242.1%2069%20239%20+
LG23	refseq	CDS	5790347	5790542	100	+	2	Name=XM_003444242.1;Parent=19416903;ID=19416911;Target=XM_003444242.1%20240%20435%20+
LG23	refseq	CDS	5790699	5790979	100	+	0	Name=XM_003444242.1;Parent=19416903;ID=19416912;Target=XM_003444242.1%20436%20716%20+
LG23	refseq	CDS	5794739	5795484	100	+	2	Name=XM_003444242.1;Parent=19416903;ID=19416913;Target=XM_003444242.1%20717%201462%20+
LG23	refseq	mRNA	5852427	5862583	.	-	.	Name=XM_003444244.1;ID=19416521;Identity=100.0;Coverage=100.0;Note=%20PREDICTED:%20Oreochromis%20niloticus%20membrane%20protein%20FAM159A-like%20(LOC100706375),%20mRNA
LG23	refseq	exon	5862402	5862583	100	-	.	Name=XM_003444244.1;Parent=19416521;ID=19416522;Target=XM_003444244.1%201%20182%20+
LG23	refseq	exon	5856780	5856916	100	-	.	Name=XM_003444244.1;Parent=19416521;ID=19416523;Target=XM_003444244.1%20183%20319%20+
LG23	refseq	exon	5852427	5852614	100	-	.	Name=XM_003444244.1;Parent=19416521;ID=19416524;Target=XM_003444244.1%20320%20507%20+
LG23	refseq	CDS	5862402	5862583	100	-	0	Name=XM_003444244.1;Parent=19416521;ID=19416525;Target=XM_003444244.1%201%20182%20+
LG23	refseq	CDS	5856780	5856916	100	-	2	Name=XM_003444244.1;Parent=19416521;ID=19416526;Target=XM_003444244.1%20183%20319%20+
LG23	refseq	CDS	5852429	5852614	100	-	1	Name=XM_003444244.1;Parent=19416521;ID=19416527;Target=XM_003444244.1%20320%20505%20+
LG23	refseq	mRNA	5929548	5948483	.	-	.	Name=XM_003444245.1;ID=19416736;Identity=100.0;Coverage=100.0;Note=%20PREDICTED:%20Oreochromis%20niloticus%20podocan%20(PODN),%20mRNA
LG23	refseq	exon	5948208	5948483	100	-	.	Name=XM_003444245.1;Parent=19416736;ID=19416737;Target=XM_003444245.1%201%20276%20+
LG23	refseq	exon	5948027	5948120	100	-	.	Name=XM_003444245.1;Parent=19416736;ID=19416738;Target=XM_003444245.1%20277%20370%20+
LG23	refseq	exon	5945072	5945136	100	-	.	Name=XM_003444245.1;Parent=19416736;ID=19416739;Target=XM_003444245.1%20371%20435%20+
LG23	refseq	exon	5943141	5943250	100	-	.	Name=XM_003444245.1;Parent=19416736;ID=19416740;Target=XM_003444245.1%20436%20545%20+
LG23	refseq	exon	5942899	5943055	100	-	.	Name=XM_003444245.1;Parent=19416736;ID=19416741;Target=XM_003444245.1%20546%20702%20+
LG23	refseq	exon	5940511	5940626	100	-	.	Name=XM_003444245.1;Parent=19416736;ID=19416742;Target=XM_003444245.1%20703%20818%20+
LG23	refseq	exon	5940150	5940363	100	-	.	Name=XM_003444245.1;Parent=19416736;ID=19416743;Target=XM_003444245.1%20819%201032%20+
LG23	refseq	exon	5939569	5940012	100	-	.	Name=XM_003444245.1;Parent=19416736;ID=19416744;Target=XM_003444245.1%201033%201476%20+
LG23	refseq	exon	5938387	5938535	100	-	.	Name=XM_003444245.1;Parent=19416736;ID=19416745;Target=XM_003444245.1%201477%201625%20+
LG23	refseq	exon	5929548	5929683	100	-	.	Name=XM_003444245.1;Parent=19416736;ID=19416746;Target=XM_003444245.1%201626%201761%20+
LG23	refseq	CDS	5948208	5948483	100	-	0	Name=XM_003444245.1;Parent=19416736;ID=19416747;Target=XM_003444245.1%201%20276%20+
LG23	refseq	CDS	5948027	5948120	100	-	0	Name=XM_003444245.1;Parent=19416736;ID=19416748;Target=XM_003444245.1%20277%20370%20+
LG23	refseq	CDS	5945072	5945136	100	-	1	Name=XM_003444245.1;Parent=19416736;ID=19416749;Target=XM_003444245.1%20371%20435%20+
LG23	refseq	CDS	5943141	5943250	100	-	0	Name=XM_003444245.1;Parent=19416736;ID=19416750;Target=XM_003444245.1%20436%20545%20+
LG23	refseq	CDS	5942899	5943055	100	-	2	Name=XM_003444245.1;Parent=19416736;ID=19416751;Target=XM_003444245.1%20546%20702%20+
LG23	refseq	CDS	5940511	5940626	100	-	0	Name=XM_003444245.1;Parent=19416736;ID=19416752;Target=XM_003444245.1%20703%20818%20+
LG23	refseq	CDS	5940150	5940363	100	-	2	Name=XM_003444245.1;Parent=19416736;ID=19416753;Target=XM_003444245.1%20819%201032%20+
LG23	refseq	CDS	5939569	5940012	100	-	0	Name=XM_003444245.1;Parent=19416736;ID=19416754;Target=XM_003444245.1%201033%201476%20+
LG23	refseq	CDS	5938387	5938535	100	-	0	Name=XM_003444245.1;Parent=19416736;ID=19416755;Target=XM_003444245.1%201477%201625%20+
LG23	refseq	CDS	5929550	5929683	100	-	2	Name=XM_003444245.1;Parent=19416736;ID=19416756;Target=XM_003444245.1%201626%201759%20+
LG23	refseq	mRNA	5979192	5983383	.	+	.	Name=XM_003444246.1;ID=19416875;Identity=100.0;Coverage=100.0;Note=%20PREDICTED:%20Oreochromis%20niloticus%20carnitine%20O-palmitoyltransferase%202,%20mitochondrial-like%20(LOC100706914),%20mRNA
LG23	refseq	exon	5979192	5979382	100	+	.	Name=XM_003444246.1;Parent=19416875;ID=19416876;Target=XM_003444246.1%201%20191%20+
LG23	refseq	exon	5980444	5980524	100	+	.	Name=XM_003444246.1;Parent=19416875;ID=19416877;Target=XM_003444246.1%20192%20272%20+
LG23	refseq	exon	5980611	5980717	100	+	.	Name=XM_003444246.1;Parent=19416875;ID=19416878;Target=XM_003444246.1%20273%20379%20+
LG23	refseq	exon	5980802	5982106	100	+	.	Name=XM_003444246.1;Parent=19416875;ID=19416879;Target=XM_003444246.1%20380%201684%20+
LG23	refseq	exon	5983055	5983383	100	+	.	Name=XM_003444246.1;Parent=19416875;ID=19416880;Target=XM_003444246.1%201685%202013%20+
LG23	refseq	CDS	5979192	5979382	100	+	0	Name=XM_003444246.1;Parent=19416875;ID=19416881;Target=XM_003444246.1%201%20191%20+
LG23	refseq	CDS	5980444	5980524	100	+	2	Name=XM_003444246.1;Parent=19416875;ID=19416882;Target=XM_003444246.1%20192%20272%20+
LG23	refseq	CDS	5980611	5980717	100	+	2	Name=XM_003444246.1;Parent=19416875;ID=19416883;Target=XM_003444246.1%20273%20379%20+
LG23	refseq	CDS	5980802	5982106	100	+	1	Name=XM_003444246.1;Parent=19416875;ID=19416884;Target=XM_003444246.1%20380%201684%20+
LG23	refseq	CDS	5983055	5983381	100	+	1	Name=XM_003444246.1;Parent=19416875;ID=19416885;Target=XM_003444246.1%201685%202011%20+
LG23	refseq	mRNA	5961410	5973605	.	-	.	Name=XM_003444297.1;ID=19418454;Identity=100.0;Coverage=100.0;Note=%20PREDICTED:%20Oreochromis%20niloticus%20non-specific%20lipid-transfer%20protein-like%20(LOC100698399),%20mRNA
LG23	refseq	exon	5973459	5973605	100	-	.	Name=XM_003444297.1;Parent=19418454;ID=19418455;Target=XM_003444297.1%201%20147%20+
LG23	refseq	exon	5971226	5971316	100	-	.	Name=XM_003444297.1;Parent=19418454;ID=19418456;Target=XM_003444297.1%20148%20238%20+
LG23	refseq	exon	5967058	5967187	100	-	.	Name=XM_003444297.1;Parent=19418454;ID=19418457;Target=XM_003444297.1%20239%20368%20+
LG23	refseq	exon	5966754	5966833	100	-	.	Name=XM_003444297.1;Parent=19418454;ID=19418458;Target=XM_003444297.1%20369%20448%20+
LG23	refseq	exon	5961410	5961741	100	-	.	Name=XM_003444297.1;Parent=19418454;ID=19418459;Target=XM_003444297.1%20449%20780%20+
LG23	refseq	CDS	5973459	5973605	100	-	2	Name=XM_003444297.1;Parent=19418454;ID=19418460;Target=XM_003444297.1%201%20147%20+
LG23	refseq	CDS	5971226	5971316	100	-	2	Name=XM_003444297.1;Parent=19418454;ID=19418461;Target=XM_003444297.1%20148%20238%20+
LG23	refseq	CDS	5967058	5967187	100	-	0	Name=XM_003444297.1;Parent=19418454;ID=19418462;Target=XM_003444297.1%20239%20368%20+
LG23	refseq	CDS	5966754	5966833	100	-	1	Name=XM_003444297.1;Parent=19418454;ID=19418463;Target=XM_003444297.1%20369%20448%20+
LG23	refseq	CDS	5961648	5961741	100	-	0	Name=XM_003444297.1;Parent=19418454;ID=19418464;Target=XM_003444297.1%20449%20542%20+
LG23	refseq	mRNA	6013424	6046296	.	+	.	Name=XR_134808.1;ID=19416627;Identity=100.0;Coverage=100.0;Note=%20PREDICTED:%20Oreochromis%20niloticus%20aldehyde%20dehydrogenase%20family%209%20member%20A1-like%20(LOC100707711),%20miscRNA
LG23	refseq	exon	6013424	6013529	100	+	.	Name=XR_134808.1;Parent=19416627;ID=19416628;Target=XR_134808.1%201%20106%20+
LG23	refseq	exon	6037480	6037661	100	+	.	Name=XR_134808.1;Parent=19416627;ID=19416629;Target=XR_134808.1%20107%20288%20+
LG23	refseq	exon	6038294	6038423	100	+	.	Name=XR_134808.1;Parent=19416627;ID=19416630;Target=XR_134808.1%20289%20418%20+
LG23	refseq	exon	6038516	6038650	100	+	.	Name=XR_134808.1;Parent=19416627;ID=19416631;Target=XR_134808.1%20419%20553%20+
LG23	refseq	exon	6044018	6044185	100	+	.	Name=XR_134808.1;Parent=19416627;ID=19416632;Target=XR_134808.1%20554%20721%20+
LG23	refseq	exon	6046202	6046296	100	+	.	Name=XR_134808.1;Parent=19416627;ID=19416633;Target=XR_134808.1%20722%20816%20+
LG23	refseq	CDS	6037533	6037661	100	+	0	Name=XR_134808.1;Parent=19416627;ID=19416634;Target=XR_134808.1%20160%20288%20+
LG23	refseq	CDS	6038294	6038423	100	+	0	Name=XR_134808.1;Parent=19416627;ID=19416635;Target=XR_134808.1%20289%20418%20+
LG23	refseq	CDS	6038516	6038650	100	+	1	Name=XR_134808.1;Parent=19416627;ID=19416636;Target=XR_134808.1%20419%20553%20+
LG23	refseq	CDS	6044018	6044185	100	+	1	Name=XR_134808.1;Parent=19416627;ID=19416637;Target=XR_134808.1%20554%20721%20+
LG23	refseq	CDS	6046202	6046294	100	+	1	Name=XR_134808.1;Parent=19416627;ID=19416638;Target=XR_134808.1%20722%20814%20+
LG23	refseq	mRNA	6004498	6010226	.	+	.	Name=XM_003444248.1;ID=19416853;Identity=100.0;Coverage=100.0;Note=%20PREDICTED:%20Oreochromis%20niloticus%20aldehyde%20dehydrogenase%20family%209%20member%20A1-like%20(LOC100707441),%20mRNA
LG23	refseq	exon	6004498	6004548	100	+	.	Name=XM_003444248.1;Parent=19416853;ID=19416854;Target=XM_003444248.1%201%2051%20+
LG23	refseq	exon	6005660	6005789	100	+	.	Name=XM_003444248.1;Parent=19416853;ID=19416855;Target=XM_003444248.1%2052%20181%20+
LG23	refseq	exon	6005880	6006014	100	+	.	Name=XM_003444248.1;Parent=19416853;ID=19416856;Target=XM_003444248.1%20182%20316%20+
LG23	refseq	exon	6006534	6006730	100	+	.	Name=XM_003444248.1;Parent=19416853;ID=19416857;Target=XM_003444248.1%20317%20513%20+
LG23	refseq	exon	6008564	6008704	100	+	.	Name=XM_003444248.1;Parent=19416853;ID=19416858;Target=XM_003444248.1%20514%20654%20+
LG23	refseq	exon	6008803	6008991	100	+	.	Name=XM_003444248.1;Parent=19416853;ID=19416859;Target=XM_003444248.1%20655%20843%20+
LG23	refseq	exon	6009121	6009208	100	+	.	Name=XM_003444248.1;Parent=19416853;ID=19416860;Target=XM_003444248.1%20844%20931%20+
LG23	refseq	exon	6009292	6009433	100	+	.	Name=XM_003444248.1;Parent=19416853;ID=19416861;Target=XM_003444248.1%20932%201073%20+
LG23	refseq	exon	6009629	6009741	100	+	.	Name=XM_003444248.1;Parent=19416853;ID=19416862;Target=XM_003444248.1%201074%201186%20+
LG23	refseq	exon	6009825	6010226	100	+	.	Name=XM_003444248.1;Parent=19416853;ID=19416863;Target=XM_003444248.1%201187%201588%20+
LG23	refseq	CDS	6004498	6004548	100	+	0	Name=XM_003444248.1;Parent=19416853;ID=19416864;Target=XM_003444248.1%201%2051%20+
LG23	refseq	CDS	6005660	6005789	100	+	0	Name=XM_003444248.1;Parent=19416853;ID=19416865;Target=XM_003444248.1%2052%20181%20+
LG23	refseq	CDS	6005880	6006014	100	+	1	Name=XM_003444248.1;Parent=19416853;ID=19416866;Target=XM_003444248.1%20182%20316%20+
LG23	refseq	CDS	6006534	6006730	100	+	1	Name=XM_003444248.1;Parent=19416853;ID=19416867;Target=XM_003444248.1%20317%20513%20+
LG23	refseq	CDS	6008564	6008704	100	+	0	Name=XM_003444248.1;Parent=19416853;ID=19416868;Target=XM_003444248.1%20514%20654%20+
LG23	refseq	CDS	6008803	6008991	100	+	0	Name=XM_003444248.1;Parent=19416853;ID=19416869;Target=XM_003444248.1%20655%20843%20+
LG23	refseq	CDS	6009121	6009208	100	+	0	Name=XM_003444248.1;Parent=19416853;ID=19416870;Target=XM_003444248.1%20844%20931%20+
LG23	refseq	CDS	6009292	6009433	100	+	1	Name=XM_003444248.1;Parent=19416853;ID=19416871;Target=XM_003444248.1%20932%201073%20+
LG23	refseq	CDS	6009629	6009741	100	+	2	Name=XM_003444248.1;Parent=19416853;ID=19416872;Target=XM_003444248.1%201074%201186%20+
LG23	refseq	CDS	6009825	6009917	100	+	1	Name=XM_003444248.1;Parent=19416853;ID=19416873;Target=XM_003444248.1%201187%201279%20+
LG23	refseq	mRNA	6048079	6051854	.	+	.	Name=XM_003444301.1;ID=19418060;Identity=100.0;Coverage=100.0;Note=%20PREDICTED:%20Oreochromis%20niloticus%20mediator%20of%20RNA%20polymerase%20II%20transcription%20subunit%208-like%20(LOC100699469),%20mRNA
LG23	refseq	exon	6048079	6048127	100	+	.	Name=XM_003444301.1;Parent=19418060;ID=19418061;Target=XM_003444301.1%201%2049%20+
LG23	refseq	exon	6048355	6048476	100	+	.	Name=XM_003444301.1;Parent=19418060;ID=19418062;Target=XM_003444301.1%2050%20171%20+
LG23	refseq	exon	6048750	6048894	100	+	.	Name=XM_003444301.1;Parent=19418060;ID=19418063;Target=XM_003444301.1%20172%20316%20+
LG23	refseq	exon	6048985	6049125	100	+	.	Name=XM_003444301.1;Parent=19418060;ID=19418064;Target=XM_003444301.1%20317%20457%20+
LG23	refseq	exon	6049221	6049308	100	+	.	Name=XM_003444301.1;Parent=19418060;ID=19418065;Target=XM_003444301.1%20458%20545%20+
LG23	refseq	exon	6049401	6049640	100	+	.	Name=XM_003444301.1;Parent=19418060;ID=19418066;Target=XM_003444301.1%20546%20785%20+
LG23	refseq	exon	6051784	6051854	100	+	.	Name=XM_003444301.1;Parent=19418060;ID=19418067;Target=XM_003444301.1%20786%20856%20+
LG23	refseq	CDS	6048122	6048127	100	+	0	Name=XM_003444301.1;Parent=19418060;ID=19418068;Target=XM_003444301.1%2044%2049%20+
LG23	refseq	CDS	6048355	6048476	100	+	0	Name=XM_003444301.1;Parent=19418060;ID=19418069;Target=XM_003444301.1%2050%20171%20+
LG23	refseq	CDS	6048750	6048894	100	+	2	Name=XM_003444301.1;Parent=19418060;ID=19418070;Target=XM_003444301.1%20172%20316%20+
LG23	refseq	CDS	6048985	6049125	100	+	0	Name=XM_003444301.1;Parent=19418060;ID=19418071;Target=XM_003444301.1%20317%20457%20+
LG23	refseq	CDS	6049221	6049308	100	+	0	Name=XM_003444301.1;Parent=19418060;ID=19418072;Target=XM_003444301.1%20458%20545%20+
LG23	refseq	CDS	6049401	6049640	100	+	1	Name=XM_003444301.1;Parent=19418060;ID=19418073;Target=XM_003444301.1%20546%20785%20+
LG23	refseq	CDS	6051784	6051852	100	+	1	Name=XM_003444301.1;Parent=19418060;ID=19418074;Target=XM_003444301.1%20786%20854%20+
LG23	refseq	mRNA	6282741	6291870	.	-	.	Name=XM_003444200.1;ID=19415803;Identity=100.0;Coverage=100.0;Note=%20PREDICTED:%20Oreochromis%20niloticus%20gelsolin-like%20(LOC100693604),%20mRNA
LG23	refseq	exon	6291693	6291870	100	-	.	Name=XM_003444200.1;Parent=19415803;ID=19415804;Target=XM_003444200.1%201%20178%20+
LG23	refseq	exon	6291434	6291588	100	-	.	Name=XM_003444200.1;Parent=19415803;ID=19415805;Target=XM_003444200.1%20179%20333%20+
LG23	refseq	exon	6289300	6289461	100	-	.	Name=XM_003444200.1;Parent=19415803;ID=19415806;Target=XM_003444200.1%20334%20495%20+
LG23	refseq	exon	6289035	6289184	100	-	.	Name=XM_003444200.1;Parent=19415803;ID=19415807;Target=XM_003444200.1%20496%20645%20+
LG23	refseq	exon	6288834	6288920	100	-	.	Name=XM_003444200.1;Parent=19415803;ID=19415808;Target=XM_003444200.1%20646%20732%20+
LG23	refseq	exon	6287634	6287766	100	-	.	Name=XM_003444200.1;Parent=19415803;ID=19415809;Target=XM_003444200.1%20733%20865%20+
LG23	refseq	exon	6286574	6286662	100	-	.	Name=XM_003444200.1;Parent=19415803;ID=19415810;Target=XM_003444200.1%20866%20954%20+
LG23	refseq	exon	6286254	6286466	100	-	.	Name=XM_003444200.1;Parent=19415803;ID=19415811;Target=XM_003444200.1%20955%201167%20+
LG23	refseq	exon	6286043	6286176	100	-	.	Name=XM_003444200.1;Parent=19415803;ID=19415812;Target=XM_003444200.1%201168%201301%20+
LG23	refseq	exon	6285071	6285161	100	-	.	Name=XM_003444200.1;Parent=19415803;ID=19415813;Target=XM_003444200.1%201302%201392%20+
LG23	refseq	exon	6284340	6284510	100	-	.	Name=XM_003444200.1;Parent=19415803;ID=19415814;Target=XM_003444200.1%201393%201563%20+
LG23	refseq	exon	6284069	6284243	100	-	.	Name=XM_003444200.1;Parent=19415803;ID=19415815;Target=XM_003444200.1%201564%201738%20+
LG23	refseq	exon	6283866	6283981	100	-	.	Name=XM_003444200.1;Parent=19415803;ID=19415816;Target=XM_003444200.1%201739%201854%20+
LG23	refseq	exon	6283647	6283724	100	-	.	Name=XM_003444200.1;Parent=19415803;ID=19415817;Target=XM_003444200.1%201855%201932%20+
LG23	refseq	exon	6283492	6283552	100	-	.	Name=XM_003444200.1;Parent=19415803;ID=19415818;Target=XM_003444200.1%201933%201993%20+
LG23	refseq	exon	6282741	6282923	100	-	.	Name=XM_003444200.1;Parent=19415803;ID=19415819;Target=XM_003444200.1%201994%202176%20+
LG23	refseq	CDS	6291693	6291870	100	-	0	Name=XM_003444200.1;Parent=19415803;ID=19415820;Target=XM_003444200.1%201%20178%20+
LG23	refseq	CDS	6291434	6291588	100	-	1	Name=XM_003444200.1;Parent=19415803;ID=19415821;Target=XM_003444200.1%20179%20333%20+
LG23	refseq	CDS	6289300	6289461	100	-	0	Name=XM_003444200.1;Parent=19415803;ID=19415822;Target=XM_003444200.1%20334%20495%20+
LG23	refseq	CDS	6289035	6289184	100	-	0	Name=XM_003444200.1;Parent=19415803;ID=19415823;Target=XM_003444200.1%20496%20645%20+
LG23	refseq	CDS	6288834	6288920	100	-	0	Name=XM_003444200.1;Parent=19415803;ID=19415824;Target=XM_003444200.1%20646%20732%20+
LG23	refseq	CDS	6287634	6287766	100	-	0	Name=XM_003444200.1;Parent=19415803;ID=19415825;Target=XM_003444200.1%20733%20865%20+
LG23	refseq	CDS	6286574	6286662	100	-	1	Name=XM_003444200.1;Parent=19415803;ID=19415826;Target=XM_003444200.1%20866%20954%20+
LG23	refseq	CDS	6286254	6286466	100	-	0	Name=XM_003444200.1;Parent=19415803;ID=19415827;Target=XM_003444200.1%20955%201167%20+
LG23	refseq	CDS	6286043	6286176	100	-	0	Name=XM_003444200.1;Parent=19415803;ID=19415828;Target=XM_003444200.1%201168%201301%20+
LG23	refseq	CDS	6285071	6285161	100	-	2	Name=XM_003444200.1;Parent=19415803;ID=19415829;Target=XM_003444200.1%201302%201392%20+
LG23	refseq	CDS	6284340	6284510	100	-	0	Name=XM_003444200.1;Parent=19415803;ID=19415830;Target=XM_003444200.1%201393%201563%20+
LG23	refseq	CDS	6284069	6284243	100	-	0	Name=XM_003444200.1;Parent=19415803;ID=19415831;Target=XM_003444200.1%201564%201738%20+
LG23	refseq	CDS	6283866	6283981	100	-	1	Name=XM_003444200.1;Parent=19415803;ID=19415832;Target=XM_003444200.1%201739%201854%20+
LG23	refseq	CDS	6283647	6283724	100	-	0	Name=XM_003444200.1;Parent=19415803;ID=19415833;Target=XM_003444200.1%201855%201932%20+
LG23	refseq	CDS	6283492	6283552	100	-	0	Name=XM_003444200.1;Parent=19415803;ID=19415834;Target=XM_003444200.1%201933%201993%20+
LG23	refseq	CDS	6282780	6282923	100	-	1	Name=XM_003444200.1;Parent=19415803;ID=19415835;Target=XM_003444200.1%201994%202137%20+
LG23	refseq	mRNA	6278690	6281189	.	-	.	Name=XM_003444199.1;ID=19416001;Identity=100.0;Coverage=100.0;Note=%20PREDICTED:%20Oreochromis%20niloticus%20retinol%20dehydrogenase%208-like%20(LOC100693336),%20mRNA
LG23	refseq	exon	6281055	6281189	100	-	.	Name=XM_003444199.1;Parent=19416001;ID=19416002;Target=XM_003444199.1%201%20135%20+
LG23	refseq	exon	6280120	6280281	100	-	.	Name=XM_003444199.1;Parent=19416001;ID=19416003;Target=XM_003444199.1%20136%20297%20+
LG23	refseq	exon	6279842	6280021	100	-	.	Name=XM_003444199.1;Parent=19416001;ID=19416004;Target=XM_003444199.1%20298%20477%20+
LG23	refseq	exon	6279672	6279765	100	-	.	Name=XM_003444199.1;Parent=19416001;ID=19416005;Target=XM_003444199.1%20478%20571%20+
LG23	refseq	exon	6279108	6279291	100	-	.	Name=XM_003444199.1;Parent=19416001;ID=19416006;Target=XM_003444199.1%20572%20755%20+
LG23	refseq	exon	6278690	6279023	100	-	.	Name=XM_003444199.1;Parent=19416001;ID=19416007;Target=XM_003444199.1%20756%201089%20+
LG23	refseq	CDS	6281055	6281151	100	-	0	Name=XM_003444199.1;Parent=19416001;ID=19416008;Target=XM_003444199.1%2039%20135%20+
LG23	refseq	CDS	6280120	6280281	100	-	1	Name=XM_003444199.1;Parent=19416001;ID=19416009;Target=XM_003444199.1%20136%20297%20+
LG23	refseq	CDS	6279842	6280021	100	-	1	Name=XM_003444199.1;Parent=19416001;ID=19416010;Target=XM_003444199.1%20298%20477%20+
LG23	refseq	CDS	6279672	6279765	100	-	1	Name=XM_003444199.1;Parent=19416001;ID=19416011;Target=XM_003444199.1%20478%20571%20+
LG23	refseq	CDS	6279108	6279291	100	-	2	Name=XM_003444199.1;Parent=19416001;ID=19416012;Target=XM_003444199.1%20572%20755%20+
LG23	refseq	CDS	6278795	6279023	100	-	0	Name=XM_003444199.1;Parent=19416001;ID=19416013;Target=XM_003444199.1%20756%20984%20+
LG23	refseq	mRNA	6223058	6234119	.	-	.	Name=XM_003444249.1;ID=19416758;Identity=100.0;Coverage=99.4;Note=%20PREDICTED:%20Oreochromis%20niloticus%20protein%20transport%20protein%20Sec16B-like%20(LOC100707983),%20mRNA
LG23	refseq	exon	6233857	6234119	100	-	.	Name=XM_003444249.1;Parent=19416758;ID=19416759;Target=XM_003444249.1%201%20263%20+
LG23	refseq	exon	6233514	6233605	100	-	.	Name=XM_003444249.1;Parent=19416758;ID=19416760;Target=XM_003444249.1%20264%20355%20+
LG23	refseq	exon	6233315	6233417	100	-	.	Name=XM_003444249.1;Parent=19416758;ID=19416761;Target=XM_003444249.1%20356%20458%20+
LG23	refseq	exon	6232597	6232799	100	-	.	Name=XM_003444249.1;Parent=19416758;ID=19416762;Target=XM_003444249.1%20459%20661%20+
LG23	refseq	exon	6232375	6232526	100	-	.	Name=XM_003444249.1;Parent=19416758;ID=19416763;Target=XM_003444249.1%20662%20813%20+
LG23	refseq	exon	6230389	6230619	100	-	.	Name=XM_003444249.1;Parent=19416758;ID=19416764;Target=XM_003444249.1%20814%201044%20+
LG23	refseq	exon	6229857	6229954	100	-	.	Name=XM_003444249.1;Parent=19416758;ID=19416765;Target=XM_003444249.1%201045%201142%20+
LG23	refseq	exon	6227737	6227818	100	-	.	Name=XM_003444249.1;Parent=19416758;ID=19416766;Target=XM_003444249.1%201143%201224%20+
LG23	refseq	exon	6227519	6227636	100	-	.	Name=XM_003444249.1;Parent=19416758;ID=19416767;Target=XM_003444249.1%201225%201342%20+
LG23	refseq	exon	6227327	6227438	100	-	.	Name=XM_003444249.1;Parent=19416758;ID=19416768;Target=XM_003444249.1%201343%201454%20+
LG23	refseq	exon	6227055	6227160	100	-	.	Name=XM_003444249.1;Parent=19416758;ID=19416769;Target=XM_003444249.1%201455%201560%20+
LG23	refseq	exon	6226289	6226426	100	-	.	Name=XM_003444249.1;Parent=19416758;ID=19416770;Target=XM_003444249.1%201561%201698%20+
LG23	refseq	exon	6226080	6226193	100	-	.	Name=XM_003444249.1;Parent=19416758;ID=19416771;Target=XM_003444249.1%201699%201812%20+
LG23	refseq	exon	6224349	6224424	100	-	.	Name=XM_003444249.1;Parent=19416758;ID=19416772;Target=XM_003444249.1%201813%201888%20+
LG23	refseq	exon	6224109	6224268	100	-	.	Name=XM_003444249.1;Parent=19416758;ID=19416773;Target=XM_003444249.1%201889%202048%20+
LG23	refseq	exon	6223833	6223996	100	-	.	Name=XM_003444249.1;Parent=19416758;ID=19416774;Target=XM_003444249.1%202049%202212%20+
LG23	refseq	exon	6223701	6223729	100	-	.	Name=XM_003444249.1;Parent=19416758;ID=19416775;Target=XM_003444249.1%202213%202241%20+
LG23	refseq	exon	6223435	6223542	100	-	.	Name=XM_003444249.1;Parent=19416758;ID=19416776;Target=XM_003444249.1%202242%202349%20+
LG23	refseq	exon	6223252	6223347	100	-	.	Name=XM_003444249.1;Parent=19416758;ID=19416777;Target=XM_003444249.1%202350%202445%20+
LG23	refseq	exon	6223058	6223173	100	-	.	Name=XM_003444249.1;Parent=19416758;ID=19416778;Target=XM_003444249.1%202446%202561%20+
LG23	refseq	CDS	6233857	6234119	100	-	0	Name=XM_003444249.1;Parent=19416758;ID=19416779;Target=XM_003444249.1%201%20263%20+
LG23	refseq	CDS	6233514	6233605	100	-	2	Name=XM_003444249.1;Parent=19416758;ID=19416780;Target=XM_003444249.1%20264%20355%20+
LG23	refseq	CDS	6233315	6233417	100	-	1	Name=XM_003444249.1;Parent=19416758;ID=19416781;Target=XM_003444249.1%20356%20458%20+
LG23	refseq	CDS	6232597	6232799	100	-	2	Name=XM_003444249.1;Parent=19416758;ID=19416782;Target=XM_003444249.1%20459%20661%20+
LG23	refseq	CDS	6232375	6232526	100	-	1	Name=XM_003444249.1;Parent=19416758;ID=19416783;Target=XM_003444249.1%20662%20813%20+
LG23	refseq	CDS	6230389	6230619	100	-	0	Name=XM_003444249.1;Parent=19416758;ID=19416784;Target=XM_003444249.1%20814%201044%20+
LG23	refseq	CDS	6229857	6229954	100	-	0	Name=XM_003444249.1;Parent=19416758;ID=19416785;Target=XM_003444249.1%201045%201142%20+
LG23	refseq	CDS	6227737	6227818	100	-	2	Name=XM_003444249.1;Parent=19416758;ID=19416786;Target=XM_003444249.1%201143%201224%20+
LG23	refseq	CDS	6227519	6227636	100	-	0	Name=XM_003444249.1;Parent=19416758;ID=19416787;Target=XM_003444249.1%201225%201342%20+
LG23	refseq	CDS	6227327	6227438	100	-	1	Name=XM_003444249.1;Parent=19416758;ID=19416788;Target=XM_003444249.1%201343%201454%20+
LG23	refseq	CDS	6227055	6227160	100	-	2	Name=XM_003444249.1;Parent=19416758;ID=19416789;Target=XM_003444249.1%201455%201560%20+
LG23	refseq	CDS	6226289	6226426	100	-	0	Name=XM_003444249.1;Parent=19416758;ID=19416790;Target=XM_003444249.1%201561%201698%20+
LG23	refseq	CDS	6226080	6226193	100	-	0	Name=XM_003444249.1;Parent=19416758;ID=19416791;Target=XM_003444249.1%201699%201812%20+
LG23	refseq	CDS	6224349	6224424	100	-	0	Name=XM_003444249.1;Parent=19416758;ID=19416792;Target=XM_003444249.1%201813%201888%20+
LG23	refseq	CDS	6224109	6224268	100	-	1	Name=XM_003444249.1;Parent=19416758;ID=19416793;Target=XM_003444249.1%201889%202048%20+
LG23	refseq	CDS	6223833	6223996	100	-	2	Name=XM_003444249.1;Parent=19416758;ID=19416794;Target=XM_003444249.1%202049%202212%20+
LG23	refseq	CDS	6223701	6223729	100	-	1	Name=XM_003444249.1;Parent=19416758;ID=19416795;Target=XM_003444249.1%202213%202241%20+
LG23	refseq	CDS	6223435	6223542	100	-	0	Name=XM_003444249.1;Parent=19416758;ID=19416796;Target=XM_003444249.1%202242%202349%20+
LG23	refseq	CDS	6223252	6223347	100	-	0	Name=XM_003444249.1;Parent=19416758;ID=19416797;Target=XM_003444249.1%202350%202445%20+
LG23	refseq	CDS	6223059	6223173	100	-	0	Name=XM_003444249.1;Parent=19416758;ID=19416798;Target=XM_003444249.1%202446%202560%20+
LG23	refseq	mRNA	6269191	6273345	.	-	.	Name=XM_003444307.1;ID=19418403;Identity=99.8;Coverage=100.0;Note=%20PREDICTED:%20Oreochromis%20niloticus%20protein%20wntless%20homolog%20(LOC100700999),%20mRNA
LG23	refseq	exon	6273240	6273345	100	-	.	Name=XM_003444307.1;Parent=19418403;ID=19418404;Target=XM_003444307.1%201%20106%20+
LG23	refseq	exon	6272039	6272302	100	-	.	Name=XM_003444307.1;Parent=19418403;ID=19418405;Target=XM_003444307.1%20107%20370%20+
LG23	refseq	exon	6271818	6271942	100	-	.	Name=XM_003444307.1;Parent=19418403;ID=19418406;Target=XM_003444307.1%20371%20495%20+
LG23	refseq	exon	6271572	6271727	100	-	.	Name=XM_003444307.1;Parent=19418403;ID=19418407;Target=XM_003444307.1%20496%20651%20+
LG23	refseq	exon	6271327	6271463	100	-	.	Name=XM_003444307.1;Parent=19418403;ID=19418408;Target=XM_003444307.1%20652%20788%20+
LG23	refseq	exon	6270568	6270736	100	-	.	Name=XM_003444307.1;Parent=19418403;ID=19418409;Target=XM_003444307.1%20789%20957%20+
LG23	refseq	exon	6270384	6270481	100	-	.	Name=XM_003444307.1;Parent=19418403;ID=19418410;Target=XM_003444307.1%20958%201055%20+
LG23	refseq	exon	6270238	6270303	100	-	.	Name=XM_003444307.1;Parent=19418403;ID=19418411;Target=XM_003444307.1%201056%201121%20+
LG23	refseq	exon	6270001	6270146	97	-	.	Name=XM_003444307.1;Parent=19418403;ID=19418412;Target=XM_003444307.1%201122%201263%20+
LG23	refseq	exon	6269788	6269871	100	-	.	Name=XM_003444307.1;Parent=19418403;ID=19418413;Target=XM_003444307.1%201264%201347%20+
LG23	refseq	exon	6269488	6269653	100	-	.	Name=XM_003444307.1;Parent=19418403;ID=19418414;Target=XM_003444307.1%201348%201513%20+
LG23	refseq	exon	6269191	6269379	100	-	.	Name=XM_003444307.1;Parent=19418403;ID=19418415;Target=XM_003444307.1%201514%201702%20+
LG23	refseq	CDS	6273240	6273345	100	-	0	Name=XM_003444307.1;Parent=19418403;ID=19418416;Target=XM_003444307.1%201%20106%20+
LG23	refseq	CDS	6272039	6272302	100	-	1	Name=XM_003444307.1;Parent=19418403;ID=19418417;Target=XM_003444307.1%20107%20370%20+
LG23	refseq	CDS	6271818	6271942	100	-	1	Name=XM_003444307.1;Parent=19418403;ID=19418418;Target=XM_003444307.1%20371%20495%20+
LG23	refseq	CDS	6271572	6271727	100	-	0	Name=XM_003444307.1;Parent=19418403;ID=19418419;Target=XM_003444307.1%20496%20651%20+
LG23	refseq	CDS	6271327	6271463	100	-	0	Name=XM_003444307.1;Parent=19418403;ID=19418420;Target=XM_003444307.1%20652%20788%20+
LG23	refseq	CDS	6270568	6270736	100	-	2	Name=XM_003444307.1;Parent=19418403;ID=19418421;Target=XM_003444307.1%20789%20957%20+
LG23	refseq	CDS	6270384	6270481	100	-	0	Name=XM_003444307.1;Parent=19418403;ID=19418422;Target=XM_003444307.1%20958%201055%20+
LG23	refseq	CDS	6270238	6270303	100	-	2	Name=XM_003444307.1;Parent=19418403;ID=19418423;Target=XM_003444307.1%201056%201121%20+
LG23	refseq	CDS	6270133	6270146	69	-	2	Name=XM_003444307.1;Parent=19418403;ID=19418424;Target=XM_003444307.1%201122%201131%20+
LG23	refseq	mRNA	6241545	6267096	.	-	.	Name=XM_003444306.1;ID=19418466;Identity=100.0;Coverage=100.0;Note=%20PREDICTED:%20Oreochromis%20niloticus%20guanine%20nucleotide-binding%20protein%20G(I)%2FG(S)%2FG(O)%20subunit%20gamma-12-like%20(LOC100700730),%20mRNA
LG23	refseq	exon	6266949	6267096	100	-	.	Name=XM_003444306.1;Parent=19418466;ID=19418467;Target=XM_003444306.1%201%20148%20+
LG23	refseq	exon	6262593	6262656	100	-	.	Name=XM_003444306.1;Parent=19418466;ID=19418468;Target=XM_003444306.1%20149%20212%20+
LG23	refseq	exon	6241828	6241948	100	-	.	Name=XM_003444306.1;Parent=19418466;ID=19418469;Target=XM_003444306.1%20213%20333%20+
LG23	refseq	exon	6241545	6241740	100	-	.	Name=XM_003444306.1;Parent=19418466;ID=19418470;Target=XM_003444306.1%20334%20529%20+
LG23	refseq	CDS	6266949	6267096	100	-	2	Name=XM_003444306.1;Parent=19418466;ID=19418471;Target=XM_003444306.1%201%20148%20+
LG23	refseq	CDS	6262593	6262656	100	-	0	Name=XM_003444306.1;Parent=19418466;ID=19418472;Target=XM_003444306.1%20149%20212%20+
LG23	refseq	CDS	6241931	6241948	100	-	1	Name=XM_003444306.1;Parent=19418466;ID=19418473;Target=XM_003444306.1%20213%20230%20+
LG23	refseq	mRNA	6334794	6343178	.	-	.	Name=XM_003444251.1;ID=19416800;Identity=100.0;Coverage=100.0;Note=%20PREDICTED:%20Oreochromis%20niloticus%2060S%20ribosomal%20protein%20L5-like%20(LOC100708520),%20mRNA
LG23	refseq	exon	6343143	6343178	100	-	.	Name=XM_003444251.1;Parent=19416800;ID=19416801;Target=XM_003444251.1%201%2036%20+
LG23	refseq	exon	6341461	6341529	100	-	.	Name=XM_003444251.1;Parent=19416800;ID=19416802;Target=XM_003444251.1%2037%20105%20+
LG23	refseq	exon	6340888	6340957	100	-	.	Name=XM_003444251.1;Parent=19416800;ID=19416803;Target=XM_003444251.1%20106%20175%20+
LG23	refseq	exon	6340680	6340795	100	-	.	Name=XM_003444251.1;Parent=19416800;ID=19416804;Target=XM_003444251.1%20176%20291%20+
LG23	refseq	exon	6339273	6339407	100	-	.	Name=XM_003444251.1;Parent=19416800;ID=19416805;Target=XM_003444251.1%20292%20426%20+
LG23	refseq	exon	6338867	6339069	100	-	.	Name=XM_003444251.1;Parent=19416800;ID=19416806;Target=XM_003444251.1%20427%20629%20+
LG23	refseq	exon	6335996	6336173	100	-	.	Name=XM_003444251.1;Parent=19416800;ID=19416807;Target=XM_003444251.1%20630%20807%20+
LG23	refseq	exon	6335154	6335242	100	-	.	Name=XM_003444251.1;Parent=19416800;ID=19416808;Target=XM_003444251.1%20808%20896%20+
LG23	refseq	exon	6334794	6334950	100	-	.	Name=XM_003444251.1;Parent=19416800;ID=19416809;Target=XM_003444251.1%20897%201053%20+
LG23	refseq	CDS	6343143	6343178	100	-	0	Name=XM_003444251.1;Parent=19416800;ID=19416810;Target=XM_003444251.1%201%2036%20+
LG23	refseq	CDS	6341461	6341529	100	-	0	Name=XM_003444251.1;Parent=19416800;ID=19416811;Target=XM_003444251.1%2037%20105%20+
LG23	refseq	CDS	6340888	6340957	100	-	0	Name=XM_003444251.1;Parent=19416800;ID=19416812;Target=XM_003444251.1%20106%20175%20+
LG23	refseq	CDS	6340680	6340795	100	-	1	Name=XM_003444251.1;Parent=19416800;ID=19416813;Target=XM_003444251.1%20176%20291%20+
LG23	refseq	CDS	6339273	6339407	100	-	0	Name=XM_003444251.1;Parent=19416800;ID=19416814;Target=XM_003444251.1%20292%20426%20+
LG23	refseq	CDS	6338867	6339069	100	-	0	Name=XM_003444251.1;Parent=19416800;ID=19416815;Target=XM_003444251.1%20427%20629%20+
LG23	refseq	CDS	6335996	6336173	100	-	2	Name=XM_003444251.1;Parent=19416800;ID=19416816;Target=XM_003444251.1%20630%20807%20+
LG23	refseq	CDS	6335154	6335242	100	-	0	Name=XM_003444251.1;Parent=19416800;ID=19416817;Target=XM_003444251.1%20808%20896%20+
LG23	refseq	CDS	6334853	6334950	100	-	2	Name=XM_003444251.1;Parent=19416800;ID=19416818;Target=XM_003444251.1%20897%20994%20+
LG23	refseq	mRNA	6310686	6334272	.	+	.	Name=XM_003444250.1;ID=19416984;Identity=100.0;Coverage=100.0;Note=%20PREDICTED:%20Oreochromis%20niloticus%20protein%20FAM69A-like%20(LOC100708253),%20mRNA
LG23	refseq	exon	6310686	6310765	100	+	.	Name=XM_003444250.1;Parent=19416984;ID=19416985;Target=XM_003444250.1%201%2080%20+
LG23	refseq	exon	6327931	6328183	100	+	.	Name=XM_003444250.1;Parent=19416984;ID=19416986;Target=XM_003444250.1%2081%20333%20+
LG23	refseq	exon	6332782	6332916	100	+	.	Name=XM_003444250.1;Parent=19416984;ID=19416987;Target=XM_003444250.1%20334%20468%20+
LG23	refseq	exon	6333012	6333119	100	+	.	Name=XM_003444250.1;Parent=19416984;ID=19416988;Target=XM_003444250.1%20469%20576%20+
LG23	refseq	exon	6333197	6333370	100	+	.	Name=XM_003444250.1;Parent=19416984;ID=19416989;Target=XM_003444250.1%20577%20750%20+
LG23	refseq	exon	6333460	6334272	100	+	.	Name=XM_003444250.1;Parent=19416984;ID=19416990;Target=XM_003444250.1%20751%201563%20+
LG23	refseq	CDS	6310686	6310765	100	+	0	Name=XM_003444250.1;Parent=19416984;ID=19416991;Target=XM_003444250.1%201%2080%20+
LG23	refseq	CDS	6327931	6328183	100	+	2	Name=XM_003444250.1;Parent=19416984;ID=19416992;Target=XM_003444250.1%2081%20333%20+
LG23	refseq	CDS	6332782	6332916	100	+	0	Name=XM_003444250.1;Parent=19416984;ID=19416993;Target=XM_003444250.1%20334%20468%20+
LG23	refseq	CDS	6333012	6333119	100	+	0	Name=XM_003444250.1;Parent=19416984;ID=19416994;Target=XM_003444250.1%20469%20576%20+
LG23	refseq	CDS	6333197	6333370	100	+	0	Name=XM_003444250.1;Parent=19416984;ID=19416995;Target=XM_003444250.1%20577%20750%20+
LG23	refseq	CDS	6333460	6334270	100	+	0	Name=XM_003444250.1;Parent=19416984;ID=19416996;Target=XM_003444250.1%20751%201561%20+
LG23	refseq	mRNA	6353278	6389192	.	+	.	Name=XM_003444252.1;ID=19417410;Identity=100.0;Coverage=100.0;Note=%20PREDICTED:%20Oreochromis%20niloticus%20EVI5-like%20protein-like%20(LOC100708789),%20mRNA
LG23	refseq	exon	6353278	6353515	99	+	.	Name=XM_003444252.1;Parent=19417410;ID=19417411;Target=XM_003444252.1%202%20239%20+
LG23	refseq	exon	6359315	6359504	100	+	.	Name=XM_003444252.1;Parent=19417410;ID=19417412;Target=XM_003444252.1%20240%20429%20+
LG23	refseq	exon	6364174	6364398	100	+	.	Name=XM_003444252.1;Parent=19417410;ID=19417413;Target=XM_003444252.1%20430%20654%20+
LG23	refseq	exon	6364567	6364641	100	+	.	Name=XM_003444252.1;Parent=19417410;ID=19417414;Target=XM_003444252.1%20655%20729%20+
LG23	refseq	exon	6364737	6364862	100	+	.	Name=XM_003444252.1;Parent=19417410;ID=19417415;Target=XM_003444252.1%20730%20855%20+
LG23	refseq	exon	6364948	6365091	100	+	.	Name=XM_003444252.1;Parent=19417410;ID=19417416;Target=XM_003444252.1%20856%20999%20+
LG23	refseq	exon	6365854	6365943	100	+	.	Name=XM_003444252.1;Parent=19417410;ID=19417417;Target=XM_003444252.1%201000%201089%20+
LG23	refseq	exon	6366127	6366224	100	+	.	Name=XM_003444252.1;Parent=19417410;ID=19417418;Target=XM_003444252.1%201090%201187%20+
LG23	refseq	exon	6366973	6367033	100	+	.	Name=XM_003444252.1;Parent=19417410;ID=19417419;Target=XM_003444252.1%201188%201248%20+
LG23	refseq	exon	6367131	6367184	100	+	.	Name=XM_003444252.1;Parent=19417410;ID=19417420;Target=XM_003444252.1%201249%201302%20+
LG23	refseq	exon	6368146	6368178	100	+	.	Name=XM_003444252.1;Parent=19417410;ID=19417421;Target=XM_003444252.1%201303%201335%20+
LG23	refseq	exon	6368566	6368718	100	+	.	Name=XM_003444252.1;Parent=19417410;ID=19417422;Target=XM_003444252.1%201336%201488%20+
LG23	refseq	exon	6369488	6369619	100	+	.	Name=XM_003444252.1;Parent=19417410;ID=19417423;Target=XM_003444252.1%201489%201620%20+
LG23	refseq	exon	6369765	6369905	100	+	.	Name=XM_003444252.1;Parent=19417410;ID=19417424;Target=XM_003444252.1%201621%201761%20+
LG23	refseq	exon	6370452	6370610	100	+	.	Name=XM_003444252.1;Parent=19417410;ID=19417425;Target=XM_003444252.1%201762%201920%20+
LG23	refseq	exon	6371254	6371400	100	+	.	Name=XM_003444252.1;Parent=19417410;ID=19417426;Target=XM_003444252.1%201921%202067%20+
LG23	refseq	exon	6371550	6371645	100	+	.	Name=XM_003444252.1;Parent=19417410;ID=19417427;Target=XM_003444252.1%202068%202163%20+
LG23	refseq	exon	6385002	6385133	100	+	.	Name=XM_003444252.1;Parent=19417410;ID=19417428;Target=XM_003444252.1%202164%202295%20+
LG23	refseq	exon	6388917	6389192	100	+	.	Name=XM_003444252.1;Parent=19417410;ID=19417429;Target=XM_003444252.1%202296%202571%20+
LG23	refseq	CDS	6353278	6353515	99	+	1	Name=XM_003444252.1;Parent=19417410;ID=19417430;Target=XM_003444252.1%202%20239%20+
LG23	refseq	CDS	6359315	6359504	100	+	2	Name=XM_003444252.1;Parent=19417410;ID=19417431;Target=XM_003444252.1%20240%20429%20+
LG23	refseq	CDS	6364174	6364398	100	+	0	Name=XM_003444252.1;Parent=19417410;ID=19417432;Target=XM_003444252.1%20430%20654%20+
LG23	refseq	CDS	6364567	6364641	100	+	0	Name=XM_003444252.1;Parent=19417410;ID=19417433;Target=XM_003444252.1%20655%20729%20+
LG23	refseq	CDS	6364737	6364862	100	+	0	Name=XM_003444252.1;Parent=19417410;ID=19417434;Target=XM_003444252.1%20730%20855%20+
LG23	refseq	CDS	6364948	6365091	100	+	0	Name=XM_003444252.1;Parent=19417410;ID=19417435;Target=XM_003444252.1%20856%20999%20+
LG23	refseq	CDS	6365854	6365943	100	+	0	Name=XM_003444252.1;Parent=19417410;ID=19417436;Target=XM_003444252.1%201000%201089%20+
LG23	refseq	CDS	6366127	6366224	100	+	0	Name=XM_003444252.1;Parent=19417410;ID=19417437;Target=XM_003444252.1%201090%201187%20+
LG23	refseq	CDS	6366973	6367033	100	+	2	Name=XM_003444252.1;Parent=19417410;ID=19417438;Target=XM_003444252.1%201188%201248%20+
LG23	refseq	CDS	6367131	6367184	100	+	0	Name=XM_003444252.1;Parent=19417410;ID=19417439;Target=XM_003444252.1%201249%201302%20+
LG23	refseq	CDS	6368146	6368178	100	+	0	Name=XM_003444252.1;Parent=19417410;ID=19417440;Target=XM_003444252.1%201303%201335%20+
LG23	refseq	CDS	6368566	6368718	100	+	0	Name=XM_003444252.1;Parent=19417410;ID=19417441;Target=XM_003444252.1%201336%201488%20+
LG23	refseq	CDS	6369488	6369619	100	+	0	Name=XM_003444252.1;Parent=19417410;ID=19417442;Target=XM_003444252.1%201489%201620%20+
LG23	refseq	CDS	6369765	6369905	100	+	0	Name=XM_003444252.1;Parent=19417410;ID=19417443;Target=XM_003444252.1%201621%201761%20+
LG23	refseq	CDS	6370452	6370610	100	+	0	Name=XM_003444252.1;Parent=19417410;ID=19417444;Target=XM_003444252.1%201762%201920%20+
LG23	refseq	CDS	6371254	6371400	100	+	0	Name=XM_003444252.1;Parent=19417410;ID=19417445;Target=XM_003444252.1%201921%202067%20+
LG23	refseq	CDS	6371550	6371645	100	+	0	Name=XM_003444252.1;Parent=19417410;ID=19417446;Target=XM_003444252.1%202068%202163%20+
LG23	refseq	CDS	6385002	6385133	100	+	0	Name=XM_003444252.1;Parent=19417410;ID=19417447;Target=XM_003444252.1%202164%202295%20+
LG23	refseq	CDS	6388917	6389190	100	+	0	Name=XM_003444252.1;Parent=19417410;ID=19417448;Target=XM_003444252.1%202296%202569%20+
LG23	refseq	mRNA	6473170	6482775	.	-	.	Name=XM_003444259.1;ID=19417084;Identity=100.0;Coverage=100.0;Note=%20PREDICTED:%20Oreochromis%20niloticus%20bromodomain-containing%20protein%202-like%20(LOC100710572),%20mRNA
LG23	refseq	exon	6482584	6482775	100	-	.	Name=XM_003444259.1;Parent=19417084;ID=19417085;Target=XM_003444259.1%201%20192%20+
LG23	refseq	exon	6482313	6482450	100	-	.	Name=XM_003444259.1;Parent=19417084;ID=19417086;Target=XM_003444259.1%20193%20330%20+
LG23	refseq	exon	6481915	6482050	100	-	.	Name=XM_003444259.1;Parent=19417084;ID=19417087;Target=XM_003444259.1%20331%20466%20+
LG23	refseq	exon	6481585	6481721	100	-	.	Name=XM_003444259.1;Parent=19417084;ID=19417088;Target=XM_003444259.1%20467%20603%20+
LG23	refseq	exon	6480928	6481269	100	-	.	Name=XM_003444259.1;Parent=19417084;ID=19417089;Target=XM_003444259.1%20604%20945%20+
LG23	refseq	exon	6480707	6480835	100	-	.	Name=XM_003444259.1;Parent=19417084;ID=19417090;Target=XM_003444259.1%20946%201074%20+
LG23	refseq	exon	6479455	6479652	100	-	.	Name=XM_003444259.1;Parent=19417084;ID=19417091;Target=XM_003444259.1%201075%201272%20+
LG23	refseq	exon	6479179	6479360	100	-	.	Name=XM_003444259.1;Parent=19417084;ID=19417092;Target=XM_003444259.1%201273%201454%20+
LG23	refseq	exon	6478778	6479067	100	-	.	Name=XM_003444259.1;Parent=19417084;ID=19417093;Target=XM_003444259.1%201455%201744%20+
LG23	refseq	exon	6477829	6477939	100	-	.	Name=XM_003444259.1;Parent=19417084;ID=19417094;Target=XM_003444259.1%201745%201855%20+
LG23	refseq	exon	6477633	6477755	100	-	.	Name=XM_003444259.1;Parent=19417084;ID=19417095;Target=XM_003444259.1%201856%201978%20+
LG23	refseq	exon	6475256	6475326	100	-	.	Name=XM_003444259.1;Parent=19417084;ID=19417096;Target=XM_003444259.1%201979%202049%20+
LG23	refseq	exon	6473803	6473975	100	-	.	Name=XM_003444259.1;Parent=19417084;ID=19417097;Target=XM_003444259.1%202050%202222%20+
LG23	refseq	exon	6473346	6473493	100	-	.	Name=XM_003444259.1;Parent=19417084;ID=19417098;Target=XM_003444259.1%202223%202370%20+
LG23	refseq	exon	6473170	6473232	100	-	.	Name=XM_003444259.1;Parent=19417084;ID=19417099;Target=XM_003444259.1%202371%202433%20+
LG23	refseq	CDS	6482584	6482775	100	-	0	Name=XM_003444259.1;Parent=19417084;ID=19417100;Target=XM_003444259.1%201%20192%20+
LG23	refseq	CDS	6482313	6482450	100	-	0	Name=XM_003444259.1;Parent=19417084;ID=19417101;Target=XM_003444259.1%20193%20330%20+
LG23	refseq	CDS	6481915	6482050	100	-	0	Name=XM_003444259.1;Parent=19417084;ID=19417102;Target=XM_003444259.1%20331%20466%20+
LG23	refseq	CDS	6481585	6481721	100	-	1	Name=XM_003444259.1;Parent=19417084;ID=19417103;Target=XM_003444259.1%20467%20603%20+
LG23	refseq	CDS	6480928	6481269	100	-	0	Name=XM_003444259.1;Parent=19417084;ID=19417104;Target=XM_003444259.1%20604%20945%20+
LG23	refseq	CDS	6480707	6480835	100	-	0	Name=XM_003444259.1;Parent=19417084;ID=19417105;Target=XM_003444259.1%20946%201074%20+
LG23	refseq	CDS	6479455	6479652	100	-	0	Name=XM_003444259.1;Parent=19417084;ID=19417106;Target=XM_003444259.1%201075%201272%20+
LG23	refseq	CDS	6479179	6479360	100	-	0	Name=XM_003444259.1;Parent=19417084;ID=19417107;Target=XM_003444259.1%201273%201454%20+
LG23	refseq	CDS	6478778	6479067	100	-	2	Name=XM_003444259.1;Parent=19417084;ID=19417108;Target=XM_003444259.1%201455%201744%20+
LG23	refseq	CDS	6477829	6477939	100	-	1	Name=XM_003444259.1;Parent=19417084;ID=19417109;Target=XM_003444259.1%201745%201855%20+
LG23	refseq	CDS	6477633	6477755	100	-	1	Name=XM_003444259.1;Parent=19417084;ID=19417110;Target=XM_003444259.1%201856%201978%20+
LG23	refseq	CDS	6475256	6475326	100	-	1	Name=XM_003444259.1;Parent=19417084;ID=19417111;Target=XM_003444259.1%201979%202049%20+
LG23	refseq	CDS	6473803	6473975	100	-	0	Name=XM_003444259.1;Parent=19417084;ID=19417112;Target=XM_003444259.1%202050%202222%20+
LG23	refseq	CDS	6473346	6473493	100	-	2	Name=XM_003444259.1;Parent=19417084;ID=19417113;Target=XM_003444259.1%202223%202370%20+
LG23	refseq	CDS	6473172	6473232	100	-	0	Name=XM_003444259.1;Parent=19417084;ID=19417114;Target=XM_003444259.1%202371%202431%20+
LG23	refseq	mRNA	6419740	6426562	.	+	.	Name=XM_003444256.1;ID=19417146;Identity=100.0;Coverage=100.0;Note=%20PREDICTED:%20Oreochromis%20niloticus%20glomulin-like%20(LOC100709774),%20mRNA
LG23	refseq	exon	6419740	6419778	100	+	.	Name=XM_003444256.1;Parent=19417146;ID=19417147;Target=XM_003444256.1%201%2039%20+
LG23	refseq	exon	6420186	6420311	100	+	.	Name=XM_003444256.1;Parent=19417146;ID=19417148;Target=XM_003444256.1%2040%20165%20+
LG23	refseq	exon	6421184	6421294	100	+	.	Name=XM_003444256.1;Parent=19417146;ID=19417149;Target=XM_003444256.1%20166%20276%20+
LG23	refseq	exon	6421372	6421480	100	+	.	Name=XM_003444256.1;Parent=19417146;ID=19417150;Target=XM_003444256.1%20277%20385%20+
LG23	refseq	exon	6422313	6422562	100	+	.	Name=XM_003444256.1;Parent=19417146;ID=19417151;Target=XM_003444256.1%20386%20635%20+
LG23	refseq	exon	6422681	6422771	100	+	.	Name=XM_003444256.1;Parent=19417146;ID=19417152;Target=XM_003444256.1%20636%20726%20+
LG23	refseq	exon	6422859	6423025	100	+	.	Name=XM_003444256.1;Parent=19417146;ID=19417153;Target=XM_003444256.1%20727%20893%20+
LG23	refseq	exon	6423112	6423165	100	+	.	Name=XM_003444256.1;Parent=19417146;ID=19417154;Target=XM_003444256.1%20894%20947%20+
LG23	refseq	exon	6423245	6423275	100	+	.	Name=XM_003444256.1;Parent=19417146;ID=19417155;Target=XM_003444256.1%20948%20978%20+
LG23	refseq	exon	6423356	6423445	100	+	.	Name=XM_003444256.1;Parent=19417146;ID=19417156;Target=XM_003444256.1%20979%201068%20+
LG23	refseq	exon	6424498	6424557	100	+	.	Name=XM_003444256.1;Parent=19417146;ID=19417157;Target=XM_003444256.1%201069%201128%20+
LG23	refseq	exon	6424653	6424708	100	+	.	Name=XM_003444256.1;Parent=19417146;ID=19417158;Target=XM_003444256.1%201129%201184%20+
LG23	refseq	exon	6424942	6425026	100	+	.	Name=XM_003444256.1;Parent=19417146;ID=19417159;Target=XM_003444256.1%201185%201269%20+
LG23	refseq	exon	6425121	6425227	100	+	.	Name=XM_003444256.1;Parent=19417146;ID=19417160;Target=XM_003444256.1%201270%201376%20+
LG23	refseq	exon	6425897	6425960	100	+	.	Name=XM_003444256.1;Parent=19417146;ID=19417161;Target=XM_003444256.1%201377%201440%20+
LG23	refseq	exon	6426040	6426175	100	+	.	Name=XM_003444256.1;Parent=19417146;ID=19417162;Target=XM_003444256.1%201441%201576%20+
LG23	refseq	exon	6426287	6426381	100	+	.	Name=XM_003444256.1;Parent=19417146;ID=19417163;Target=XM_003444256.1%201577%201671%20+
LG23	refseq	exon	6426467	6426562	100	+	.	Name=XM_003444256.1;Parent=19417146;ID=19417164;Target=XM_003444256.1%201672%201767%20+
LG23	refseq	CDS	6419740	6419778	100	+	0	Name=XM_003444256.1;Parent=19417146;ID=19417165;Target=XM_003444256.1%201%2039%20+
LG23	refseq	CDS	6420186	6420311	100	+	0	Name=XM_003444256.1;Parent=19417146;ID=19417166;Target=XM_003444256.1%2040%20165%20+
LG23	refseq	CDS	6421184	6421294	100	+	0	Name=XM_003444256.1;Parent=19417146;ID=19417167;Target=XM_003444256.1%20166%20276%20+
LG23	refseq	CDS	6421372	6421480	100	+	0	Name=XM_003444256.1;Parent=19417146;ID=19417168;Target=XM_003444256.1%20277%20385%20+
LG23	refseq	CDS	6422313	6422562	100	+	1	Name=XM_003444256.1;Parent=19417146;ID=19417169;Target=XM_003444256.1%20386%20635%20+
LG23	refseq	CDS	6422681	6422771	100	+	2	Name=XM_003444256.1;Parent=19417146;ID=19417170;Target=XM_003444256.1%20636%20726%20+
LG23	refseq	CDS	6422859	6423025	100	+	0	Name=XM_003444256.1;Parent=19417146;ID=19417171;Target=XM_003444256.1%20727%20893%20+
LG23	refseq	CDS	6423112	6423165	100	+	2	Name=XM_003444256.1;Parent=19417146;ID=19417172;Target=XM_003444256.1%20894%20947%20+
LG23	refseq	CDS	6423245	6423275	100	+	2	Name=XM_003444256.1;Parent=19417146;ID=19417173;Target=XM_003444256.1%20948%20978%20+
LG23	refseq	CDS	6423356	6423445	100	+	0	Name=XM_003444256.1;Parent=19417146;ID=19417174;Target=XM_003444256.1%20979%201068%20+
LG23	refseq	CDS	6424498	6424557	100	+	0	Name=XM_003444256.1;Parent=19417146;ID=19417175;Target=XM_003444256.1%201069%201128%20+
LG23	refseq	CDS	6424653	6424708	100	+	0	Name=XM_003444256.1;Parent=19417146;ID=19417176;Target=XM_003444256.1%201129%201184%20+
LG23	refseq	CDS	6424942	6425026	100	+	2	Name=XM_003444256.1;Parent=19417146;ID=19417177;Target=XM_003444256.1%201185%201269%20+
LG23	refseq	CDS	6425121	6425227	100	+	0	Name=XM_003444256.1;Parent=19417146;ID=19417178;Target=XM_003444256.1%201270%201376%20+
LG23	refseq	CDS	6425897	6425960	100	+	2	Name=XM_003444256.1;Parent=19417146;ID=19417179;Target=XM_003444256.1%201377%201440%20+
LG23	refseq	CDS	6426040	6426175	100	+	0	Name=XM_003444256.1;Parent=19417146;ID=19417180;Target=XM_003444256.1%201441%201576%20+
LG23	refseq	CDS	6426287	6426381	100	+	1	Name=XM_003444256.1;Parent=19417146;ID=19417181;Target=XM_003444256.1%201577%201671%20+
LG23	refseq	CDS	6426467	6426560	100	+	0	Name=XM_003444256.1;Parent=19417146;ID=19417182;Target=XM_003444256.1%201672%201765%20+
LG23	refseq	mRNA	6455923	6469608	.	-	.	Name=XM_003444258.1;ID=19417322;Identity=100.0;Coverage=100.0;Note=%20PREDICTED:%20Oreochromis%20niloticus%20epoxide%20hydrolase%204-like%20(LOC100710308),%20mRNA
LG23	refseq	exon	6469366	6469608	100	-	.	Name=XM_003444258.1;Parent=19417322;ID=19417323;Target=XM_003444258.1%201%20243%20+
LG23	refseq	exon	6465881	6465966	100	-	.	Name=XM_003444258.1;Parent=19417322;ID=19417324;Target=XM_003444258.1%20244%20329%20+
LG23	refseq	exon	6463665	6463822	100	-	.	Name=XM_003444258.1;Parent=19417322;ID=19417325;Target=XM_003444258.1%20330%20487%20+
LG23	refseq	exon	6460648	6460776	100	-	.	Name=XM_003444258.1;Parent=19417322;ID=19417326;Target=XM_003444258.1%20488%20616%20+
LG23	refseq	exon	6460212	6460315	100	-	.	Name=XM_003444258.1;Parent=19417322;ID=19417327;Target=XM_003444258.1%20617%20720%20+
LG23	refseq	exon	6458935	6459083	100	-	.	Name=XM_003444258.1;Parent=19417322;ID=19417328;Target=XM_003444258.1%20721%20869%20+
LG23	refseq	exon	6455923	6456755	100	-	.	Name=XM_003444258.1;Parent=19417322;ID=19417329;Target=XM_003444258.1%20870%201702%20+
LG23	refseq	CDS	6469366	6469608	100	-	0	Name=XM_003444258.1;Parent=19417322;ID=19417330;Target=XM_003444258.1%201%20243%20+
LG23	refseq	CDS	6465881	6465966	100	-	0	Name=XM_003444258.1;Parent=19417322;ID=19417331;Target=XM_003444258.1%20244%20329%20+
LG23	refseq	CDS	6463665	6463822	100	-	2	Name=XM_003444258.1;Parent=19417322;ID=19417332;Target=XM_003444258.1%20330%20487%20+
LG23	refseq	CDS	6460648	6460776	100	-	1	Name=XM_003444258.1;Parent=19417322;ID=19417333;Target=XM_003444258.1%20488%20616%20+
LG23	refseq	CDS	6460212	6460315	100	-	1	Name=XM_003444258.1;Parent=19417322;ID=19417334;Target=XM_003444258.1%20617%20720%20+
LG23	refseq	CDS	6458935	6459083	100	-	0	Name=XM_003444258.1;Parent=19417322;ID=19417335;Target=XM_003444258.1%20721%20869%20+
LG23	refseq	CDS	6456517	6456755	100	-	2	Name=XM_003444258.1;Parent=19417322;ID=19417336;Target=XM_003444258.1%20870%201108%20+
LG23	refseq	mRNA	6522346	6563186	.	+	.	Name=XM_003444260.1;ID=19416950;Identity=100.0;Coverage=99.8;Note=%20PREDICTED:%20Oreochromis%20niloticus%20transforming%20growth%20factor%20beta%20receptor%20type%203-like%20(LOC100710840),%20mRNA
LG23	refseq	exon	6522346	6522535	100	+	.	Name=XM_003444260.1;Parent=19416950;ID=19416951;Target=XM_003444260.1%206%20195%20+
LG23	refseq	exon	6535400	6535537	100	+	.	Name=XM_003444260.1;Parent=19416950;ID=19416952;Target=XM_003444260.1%20196%20333%20+
LG23	refseq	exon	6543450	6543633	100	+	.	Name=XM_003444260.1;Parent=19416950;ID=19416953;Target=XM_003444260.1%20334%20517%20+
LG23	refseq	exon	6545668	6545830	100	+	.	Name=XM_003444260.1;Parent=19416950;ID=19416954;Target=XM_003444260.1%20518%20680%20+
LG23	refseq	exon	6546277	6546424	100	+	.	Name=XM_003444260.1;Parent=19416950;ID=19416955;Target=XM_003444260.1%20681%20828%20+
LG23	refseq	exon	6548612	6548789	100	+	.	Name=XM_003444260.1;Parent=19416950;ID=19416956;Target=XM_003444260.1%20829%201006%20+
LG23	refseq	exon	6548917	6549170	100	+	.	Name=XM_003444260.1;Parent=19416950;ID=19416957;Target=XM_003444260.1%201007%201260%20+
LG23	refseq	exon	6550066	6550215	100	+	.	Name=XM_003444260.1;Parent=19416950;ID=19416958;Target=XM_003444260.1%201261%201410%20+
LG23	refseq	exon	6551874	6551972	100	+	.	Name=XM_003444260.1;Parent=19416950;ID=19416959;Target=XM_003444260.1%201411%201509%20+
LG23	refseq	exon	6552449	6552637	100	+	.	Name=XM_003444260.1;Parent=19416950;ID=19416960;Target=XM_003444260.1%201510%201698%20+
LG23	refseq	exon	6553896	6554183	100	+	.	Name=XM_003444260.1;Parent=19416950;ID=19416961;Target=XM_003444260.1%201699%201986%20+
LG23	refseq	exon	6554733	6554853	100	+	.	Name=XM_003444260.1;Parent=19416950;ID=19416962;Target=XM_003444260.1%201987%202107%20+
LG23	refseq	exon	6558937	6559041	100	+	.	Name=XM_003444260.1;Parent=19416950;ID=19416963;Target=XM_003444260.1%202108%202212%20+
LG23	refseq	exon	6563068	6563186	100	+	.	Name=XM_003444260.1;Parent=19416950;ID=19416964;Target=XM_003444260.1%202213%202331%20+
LG23	refseq	CDS	6522346	6522535	100	+	2	Name=XM_003444260.1;Parent=19416950;ID=19416965;Target=XM_003444260.1%206%20195%20+
LG23	refseq	CDS	6535400	6535537	100	+	0	Name=XM_003444260.1;Parent=19416950;ID=19416966;Target=XM_003444260.1%20196%20333%20+
LG23	refseq	CDS	6543450	6543633	100	+	0	Name=XM_003444260.1;Parent=19416950;ID=19416967;Target=XM_003444260.1%20334%20517%20+
LG23	refseq	CDS	6545668	6545830	100	+	1	Name=XM_003444260.1;Parent=19416950;ID=19416968;Target=XM_003444260.1%20518%20680%20+
LG23	refseq	CDS	6546277	6546424	100	+	2	Name=XM_003444260.1;Parent=19416950;ID=19416969;Target=XM_003444260.1%20681%20828%20+
LG23	refseq	CDS	6548612	6548789	100	+	0	Name=XM_003444260.1;Parent=19416950;ID=19416970;Target=XM_003444260.1%20829%201006%20+
LG23	refseq	CDS	6548917	6549170	100	+	1	Name=XM_003444260.1;Parent=19416950;ID=19416971;Target=XM_003444260.1%201007%201260%20+
LG23	refseq	CDS	6550066	6550215	100	+	0	Name=XM_003444260.1;Parent=19416950;ID=19416972;Target=XM_003444260.1%201261%201410%20+
LG23	refseq	CDS	6551874	6551972	100	+	0	Name=XM_003444260.1;Parent=19416950;ID=19416973;Target=XM_003444260.1%201411%201509%20+
LG23	refseq	CDS	6552449	6552637	100	+	0	Name=XM_003444260.1;Parent=19416950;ID=19416974;Target=XM_003444260.1%201510%201698%20+
LG23	refseq	CDS	6553896	6554183	100	+	0	Name=XM_003444260.1;Parent=19416950;ID=19416975;Target=XM_003444260.1%201699%201986%20+
LG23	refseq	CDS	6554733	6554853	100	+	0	Name=XM_003444260.1;Parent=19416950;ID=19416976;Target=XM_003444260.1%201987%202107%20+
LG23	refseq	CDS	6558937	6559041	100	+	1	Name=XM_003444260.1;Parent=19416950;ID=19416977;Target=XM_003444260.1%202108%202212%20+
LG23	refseq	CDS	6563068	6563184	100	+	1	Name=XM_003444260.1;Parent=19416950;ID=19416978;Target=XM_003444260.1%202213%202329%20+
LG23	refseq	mRNA	6836568	6842111	.	-	.	Name=XM_003444203.1;ID=19415897;Identity=100.0;Coverage=100.0;Note=%20PREDICTED:%20Oreochromis%20niloticus%20leucine-rich%20repeat-containing%20protein%208C-like%20(LOC100694408),%20mRNA
LG23	refseq	exon	6841974	6842111	100	-	.	Name=XM_003444203.1;Parent=19415897;ID=19415898;Target=XM_003444203.1%201%20138%20+
LG23	refseq	exon	6836568	6839551	100	-	.	Name=XM_003444203.1;Parent=19415897;ID=19415899;Target=XM_003444203.1%20139%203122%20+
LG23	refseq	CDS	6841974	6842111	100	-	0	Name=XM_003444203.1;Parent=19415897;ID=19415900;Target=XM_003444203.1%201%20138%20+
LG23	refseq	CDS	6837307	6839551	100	-	0	Name=XM_003444203.1;Parent=19415897;ID=19415901;Target=XM_003444203.1%20139%202383%20+
LG23	refseq	mRNA	6851461	6860096	.	+	.	Name=XM_003444204.1;ID=19416184;Identity=100.0;Coverage=100.0;Note=%20PREDICTED:%20Oreochromis%20niloticus%20kynurenine--oxoglutarate%20transaminase%203-like%20(LOC100694678),%20mRNA
LG23	refseq	exon	6851461	6851525	100	+	.	Name=XM_003444204.1;Parent=19416184;ID=19416185;Target=XM_003444204.1%201%2065%20+
LG23	refseq	exon	6854365	6854455	100	+	.	Name=XM_003444204.1;Parent=19416184;ID=19416186;Target=XM_003444204.1%2066%20156%20+
LG23	refseq	exon	6854737	6854798	100	+	.	Name=XM_003444204.1;Parent=19416184;ID=19416187;Target=XM_003444204.1%20157%20218%20+
LG23	refseq	exon	6855247	6855391	100	+	.	Name=XM_003444204.1;Parent=19416184;ID=19416188;Target=XM_003444204.1%20219%20363%20+
LG23	refseq	exon	6855544	6855693	100	+	.	Name=XM_003444204.1;Parent=19416184;ID=19416189;Target=XM_003444204.1%20364%20513%20+
LG23	refseq	exon	6855793	6855879	100	+	.	Name=XM_003444204.1;Parent=19416184;ID=19416190;Target=XM_003444204.1%20514%20600%20+
LG23	refseq	exon	6856125	6856247	100	+	.	Name=XM_003444204.1;Parent=19416184;ID=19416191;Target=XM_003444204.1%20601%20723%20+
LG23	refseq	exon	6856345	6856465	100	+	.	Name=XM_003444204.1;Parent=19416184;ID=19416192;Target=XM_003444204.1%20724%20844%20+
LG23	refseq	exon	6856934	6857010	100	+	.	Name=XM_003444204.1;Parent=19416184;ID=19416193;Target=XM_003444204.1%20845%20921%20+
LG23	refseq	exon	6857096	6857185	100	+	.	Name=XM_003444204.1;Parent=19416184;ID=19416194;Target=XM_003444204.1%20922%201011%20+
LG23	refseq	exon	6857259	6857445	100	+	.	Name=XM_003444204.1;Parent=19416184;ID=19416195;Target=XM_003444204.1%201012%201198%20+
LG23	refseq	exon	6859211	6859284	100	+	.	Name=XM_003444204.1;Parent=19416184;ID=19416196;Target=XM_003444204.1%201199%201272%20+
LG23	refseq	exon	6859373	6859459	100	+	.	Name=XM_003444204.1;Parent=19416184;ID=19416197;Target=XM_003444204.1%201273%201359%20+
LG23	refseq	exon	6859563	6860096	100	+	.	Name=XM_003444204.1;Parent=19416184;ID=19416198;Target=XM_003444204.1%201360%201893%20+
LG23	refseq	CDS	6854366	6854455	100	+	0	Name=XM_003444204.1;Parent=19416184;ID=19416199;Target=XM_003444204.1%2067%20156%20+
LG23	refseq	CDS	6854737	6854798	100	+	0	Name=XM_003444204.1;Parent=19416184;ID=19416200;Target=XM_003444204.1%20157%20218%20+
LG23	refseq	CDS	6855247	6855391	100	+	2	Name=XM_003444204.1;Parent=19416184;ID=19416201;Target=XM_003444204.1%20219%20363%20+
LG23	refseq	CDS	6855544	6855693	100	+	0	Name=XM_003444204.1;Parent=19416184;ID=19416202;Target=XM_003444204.1%20364%20513%20+
LG23	refseq	CDS	6855793	6855879	100	+	0	Name=XM_003444204.1;Parent=19416184;ID=19416203;Target=XM_003444204.1%20514%20600%20+
LG23	refseq	CDS	6856125	6856247	100	+	0	Name=XM_003444204.1;Parent=19416184;ID=19416204;Target=XM_003444204.1%20601%20723%20+
LG23	refseq	CDS	6856345	6856465	100	+	0	Name=XM_003444204.1;Parent=19416184;ID=19416205;Target=XM_003444204.1%20724%20844%20+
LG23	refseq	CDS	6856934	6857010	100	+	1	Name=XM_003444204.1;Parent=19416184;ID=19416206;Target=XM_003444204.1%20845%20921%20+
LG23	refseq	CDS	6857096	6857185	100	+	0	Name=XM_003444204.1;Parent=19416184;ID=19416207;Target=XM_003444204.1%20922%201011%20+
LG23	refseq	CDS	6857259	6857445	100	+	0	Name=XM_003444204.1;Parent=19416184;ID=19416208;Target=XM_003444204.1%201012%201198%20+
LG23	refseq	CDS	6859211	6859284	100	+	1	Name=XM_003444204.1;Parent=19416184;ID=19416209;Target=XM_003444204.1%201199%201272%20+
LG23	refseq	CDS	6859373	6859459	100	+	0	Name=XM_003444204.1;Parent=19416184;ID=19416210;Target=XM_003444204.1%201273%201359%20+
LG23	refseq	CDS	6859563	6859617	100	+	0	Name=XM_003444204.1;Parent=19416184;ID=19416211;Target=XM_003444204.1%201360%201414%20+
LG23	refseq	mRNA	7053922	7061869	.	-	.	Name=XM_003444264.1;ID=19417338;Identity=100.0;Coverage=100.0;Note=%20PREDICTED:%20Oreochromis%20niloticus%20LIM%20domain%20transcription%20factor%20LMO4-like%20(LOC100711917),%20mRNA
LG23	refseq	exon	7061634	7061869	100	-	.	Name=XM_003444264.1;Parent=19417338;ID=19417339;Target=XM_003444264.1%201%20236%20+
LG23	refseq	exon	7057167	7057263	100	-	.	Name=XM_003444264.1;Parent=19417338;ID=19417340;Target=XM_003444264.1%20237%20333%20+
LG23	refseq	exon	7055306	7055461	100	-	.	Name=XM_003444264.1;Parent=19417338;ID=19417341;Target=XM_003444264.1%20334%20489%20+
LG23	refseq	exon	7053922	7053963	100	-	.	Name=XM_003444264.1;Parent=19417338;ID=19417342;Target=XM_003444264.1%20490%20531%20+
LG23	refseq	CDS	7061634	7061869	100	-	0	Name=XM_003444264.1;Parent=19417338;ID=19417343;Target=XM_003444264.1%201%20236%20+
LG23	refseq	CDS	7057167	7057263	100	-	2	Name=XM_003444264.1;Parent=19417338;ID=19417344;Target=XM_003444264.1%20237%20333%20+
LG23	refseq	CDS	7055306	7055461	100	-	0	Name=XM_003444264.1;Parent=19417338;ID=19417345;Target=XM_003444264.1%20334%20489%20+
LG23	refseq	CDS	7053924	7053963	100	-	0	Name=XM_003444264.1;Parent=19417338;ID=19417346;Target=XM_003444264.1%20490%20529%20+
LG23	refseq	mRNA	7105055	7123388	.	-	.	Name=XM_003444265.1;ID=19417368;Identity=100.0;Coverage=100.0;Note=%20PREDICTED:%20Oreochromis%20niloticus%20heparan%20sulfate%202-O-sulfotransferase%201-like%20(LOC100712187),%20mRNA
LG23	refseq	exon	7123265	7123388	100	-	.	Name=XM_003444265.1;Parent=19417368;ID=19417369;Target=XM_003444265.1%201%20124%20+
LG23	refseq	exon	7118934	7119175	100	-	.	Name=XM_003444265.1;Parent=19417368;ID=19417370;Target=XM_003444265.1%20125%20366%20+
LG23	refseq	exon	7109638	7109723	100	-	.	Name=XM_003444265.1;Parent=19417368;ID=19417371;Target=XM_003444265.1%20367%20452%20+
LG23	refseq	exon	7109117	7109255	100	-	.	Name=XM_003444265.1;Parent=19417368;ID=19417372;Target=XM_003444265.1%20453%20591%20+
LG23	refseq	exon	7108917	7109014	100	-	.	Name=XM_003444265.1;Parent=19417368;ID=19417373;Target=XM_003444265.1%20592%20689%20+
LG23	refseq	exon	7105488	7105645	100	-	.	Name=XM_003444265.1;Parent=19417368;ID=19417374;Target=XM_003444265.1%20690%20847%20+
LG23	refseq	exon	7105055	7105281	100	-	.	Name=XM_003444265.1;Parent=19417368;ID=19417375;Target=XM_003444265.1%20848%201074%20+
LG23	refseq	CDS	7123265	7123388	100	-	0	Name=XM_003444265.1;Parent=19417368;ID=19417376;Target=XM_003444265.1%201%20124%20+
LG23	refseq	CDS	7118934	7119175	100	-	1	Name=XM_003444265.1;Parent=19417368;ID=19417377;Target=XM_003444265.1%20125%20366%20+
LG23	refseq	CDS	7109638	7109723	100	-	0	Name=XM_003444265.1;Parent=19417368;ID=19417378;Target=XM_003444265.1%20367%20452%20+
LG23	refseq	CDS	7109117	7109255	100	-	2	Name=XM_003444265.1;Parent=19417368;ID=19417379;Target=XM_003444265.1%20453%20591%20+
LG23	refseq	CDS	7108917	7109014	100	-	0	Name=XM_003444265.1;Parent=19417368;ID=19417380;Target=XM_003444265.1%20592%20689%20+
LG23	refseq	CDS	7105488	7105645	100	-	2	Name=XM_003444265.1;Parent=19417368;ID=19417381;Target=XM_003444265.1%20690%20847%20+
LG23	refseq	CDS	7105057	7105281	100	-	1	Name=XM_003444265.1;Parent=19417368;ID=19417382;Target=XM_003444265.1%20848%201072%20+
LG23	refseq	mRNA	7336503	7345734	.	-	.	Name=XM_003444207.1;ID=19416041;Identity=100.0;Coverage=100.0;Note=%20PREDICTED:%20Oreochromis%20niloticus%20vigilin-like%20(LOC100695473),%20mRNA
LG23	refseq	exon	7345659	7345734	100	-	.	Name=XM_003444207.1;Parent=19416041;ID=19416042;Target=XM_003444207.1%201%2076%20+
LG23	refseq	exon	7345402	7345568	100	-	.	Name=XM_003444207.1;Parent=19416041;ID=19416043;Target=XM_003444207.1%2077%20243%20+
LG23	refseq	exon	7343495	7343710	100	-	.	Name=XM_003444207.1;Parent=19416041;ID=19416044;Target=XM_003444207.1%20244%20459%20+
LG23	refseq	exon	7343203	7343409	100	-	.	Name=XM_003444207.1;Parent=19416041;ID=19416045;Target=XM_003444207.1%20460%20666%20+
LG23	refseq	exon	7342874	7343089	100	-	.	Name=XM_003444207.1;Parent=19416041;ID=19416046;Target=XM_003444207.1%20667%20882%20+
LG23	refseq	exon	7342452	7342658	100	-	.	Name=XM_003444207.1;Parent=19416041;ID=19416047;Target=XM_003444207.1%20883%201089%20+
LG23	refseq	exon	7342256	7342363	100	-	.	Name=XM_003444207.1;Parent=19416041;ID=19416048;Target=XM_003444207.1%201090%201197%20+
LG23	refseq	exon	7342061	7342165	100	-	.	Name=XM_003444207.1;Parent=19416041;ID=19416049;Target=XM_003444207.1%201198%201302%20+
LG23	refseq	exon	7341686	7341764	100	-	.	Name=XM_003444207.1;Parent=19416041;ID=19416050;Target=XM_003444207.1%201303%201381%20+
LG23	refseq	exon	7341462	7341601	100	-	.	Name=XM_003444207.1;Parent=19416041;ID=19416051;Target=XM_003444207.1%201382%201521%20+
LG23	refseq	exon	7341278	7341382	100	-	.	Name=XM_003444207.1;Parent=19416041;ID=19416052;Target=XM_003444207.1%201522%201626%20+
LG23	refseq	exon	7341052	7341165	100	-	.	Name=XM_003444207.1;Parent=19416041;ID=19416053;Target=XM_003444207.1%201627%201740%20+
LG23	refseq	exon	7340856	7340942	100	-	.	Name=XM_003444207.1;Parent=19416041;ID=19416054;Target=XM_003444207.1%201741%201827%20+
LG23	refseq	exon	7340643	7340774	100	-	.	Name=XM_003444207.1;Parent=19416041;ID=19416055;Target=XM_003444207.1%201828%201959%20+
LG23	refseq	exon	7340309	7340527	100	-	.	Name=XM_003444207.1;Parent=19416041;ID=19416056;Target=XM_003444207.1%201960%202178%20+
LG23	refseq	exon	7339758	7339979	100	-	.	Name=XM_003444207.1;Parent=19416041;ID=19416057;Target=XM_003444207.1%202179%202400%20+
LG23	refseq	exon	7339448	7339666	100	-	.	Name=XM_003444207.1;Parent=19416041;ID=19416058;Target=XM_003444207.1%202401%202619%20+
LG23	refseq	exon	7339222	7339360	100	-	.	Name=XM_003444207.1;Parent=19416041;ID=19416059;Target=XM_003444207.1%202620%202758%20+
LG23	refseq	exon	7338831	7338982	100	-	.	Name=XM_003444207.1;Parent=19416041;ID=19416060;Target=XM_003444207.1%202759%202910%20+
LG23	refseq	exon	7338645	7338749	100	-	.	Name=XM_003444207.1;Parent=19416041;ID=19416061;Target=XM_003444207.1%202911%203015%20+
LG23	refseq	exon	7338425	7338559	100	-	.	Name=XM_003444207.1;Parent=19416041;ID=19416062;Target=XM_003444207.1%203016%203150%20+
LG23	refseq	exon	7337976	7338119	100	-	.	Name=XM_003444207.1;Parent=19416041;ID=19416063;Target=XM_003444207.1%203151%203294%20+
LG23	refseq	exon	7337638	7337817	100	-	.	Name=XM_003444207.1;Parent=19416041;ID=19416064;Target=XM_003444207.1%203295%203474%20+
LG23	refseq	exon	7337176	7337292	100	-	.	Name=XM_003444207.1;Parent=19416041;ID=19416065;Target=XM_003444207.1%203475%203591%20+
LG23	refseq	exon	7336950	7337090	100	-	.	Name=XM_003444207.1;Parent=19416041;ID=19416066;Target=XM_003444207.1%203592%203732%20+
LG23	refseq	exon	7336503	7336833	100	-	.	Name=XM_003444207.1;Parent=19416041;ID=19416067;Target=XM_003444207.1%203733%204063%20+
LG23	refseq	CDS	7345659	7345734	100	-	0	Name=XM_003444207.1;Parent=19416041;ID=19416068;Target=XM_003444207.1%201%2076%20+
LG23	refseq	CDS	7345402	7345568	100	-	1	Name=XM_003444207.1;Parent=19416041;ID=19416069;Target=XM_003444207.1%2077%20243%20+
LG23	refseq	CDS	7343495	7343710	100	-	0	Name=XM_003444207.1;Parent=19416041;ID=19416070;Target=XM_003444207.1%20244%20459%20+
LG23	refseq	CDS	7343203	7343409	100	-	0	Name=XM_003444207.1;Parent=19416041;ID=19416071;Target=XM_003444207.1%20460%20666%20+
LG23	refseq	CDS	7342874	7343089	100	-	0	Name=XM_003444207.1;Parent=19416041;ID=19416072;Target=XM_003444207.1%20667%20882%20+
LG23	refseq	CDS	7342452	7342658	100	-	0	Name=XM_003444207.1;Parent=19416041;ID=19416073;Target=XM_003444207.1%20883%201089%20+
LG23	refseq	CDS	7342256	7342363	100	-	0	Name=XM_003444207.1;Parent=19416041;ID=19416074;Target=XM_003444207.1%201090%201197%20+
LG23	refseq	CDS	7342061	7342165	100	-	0	Name=XM_003444207.1;Parent=19416041;ID=19416075;Target=XM_003444207.1%201198%201302%20+
LG23	refseq	CDS	7341686	7341764	100	-	0	Name=XM_003444207.1;Parent=19416041;ID=19416076;Target=XM_003444207.1%201303%201381%20+
LG23	refseq	CDS	7341462	7341601	100	-	1	Name=XM_003444207.1;Parent=19416041;ID=19416077;Target=XM_003444207.1%201382%201521%20+
LG23	refseq	CDS	7341278	7341382	100	-	0	Name=XM_003444207.1;Parent=19416041;ID=19416078;Target=XM_003444207.1%201522%201626%20+
LG23	refseq	CDS	7341052	7341165	100	-	0	Name=XM_003444207.1;Parent=19416041;ID=19416079;Target=XM_003444207.1%201627%201740%20+
LG23	refseq	CDS	7340856	7340942	100	-	0	Name=XM_003444207.1;Parent=19416041;ID=19416080;Target=XM_003444207.1%201741%201827%20+
LG23	refseq	CDS	7340643	7340774	100	-	0	Name=XM_003444207.1;Parent=19416041;ID=19416081;Target=XM_003444207.1%201828%201959%20+
LG23	refseq	CDS	7340309	7340527	100	-	0	Name=XM_003444207.1;Parent=19416041;ID=19416082;Target=XM_003444207.1%201960%202178%20+
LG23	refseq	CDS	7339758	7339979	100	-	0	Name=XM_003444207.1;Parent=19416041;ID=19416083;Target=XM_003444207.1%202179%202400%20+
LG23	refseq	CDS	7339448	7339666	100	-	0	Name=XM_003444207.1;Parent=19416041;ID=19416084;Target=XM_003444207.1%202401%202619%20+
LG23	refseq	CDS	7339222	7339360	100	-	0	Name=XM_003444207.1;Parent=19416041;ID=19416085;Target=XM_003444207.1%202620%202758%20+
LG23	refseq	CDS	7338831	7338982	100	-	1	Name=XM_003444207.1;Parent=19416041;ID=19416086;Target=XM_003444207.1%202759%202910%20+
LG23	refseq	CDS	7338645	7338749	100	-	0	Name=XM_003444207.1;Parent=19416041;ID=19416087;Target=XM_003444207.1%202911%203015%20+
LG23	refseq	CDS	7338425	7338559	100	-	0	Name=XM_003444207.1;Parent=19416041;ID=19416088;Target=XM_003444207.1%203016%203150%20+
LG23	refseq	CDS	7337976	7338119	100	-	0	Name=XM_003444207.1;Parent=19416041;ID=19416089;Target=XM_003444207.1%203151%203294%20+
LG23	refseq	CDS	7337638	7337817	100	-	0	Name=XM_003444207.1;Parent=19416041;ID=19416090;Target=XM_003444207.1%203295%203474%20+
LG23	refseq	CDS	7337176	7337292	100	-	0	Name=XM_003444207.1;Parent=19416041;ID=19416091;Target=XM_003444207.1%203475%203591%20+
LG23	refseq	CDS	7336950	7337090	100	-	0	Name=XM_003444207.1;Parent=19416041;ID=19416092;Target=XM_003444207.1%203592%203732%20+
LG23	refseq	CDS	7336746	7336833	100	-	0	Name=XM_003444207.1;Parent=19416041;ID=19416093;Target=XM_003444207.1%203733%203820%20+
LG23	refseq	mRNA	7362591	7391420	.	+	.	Name=XM_003444266.1;ID=19418475;Identity=100.0;Coverage=100.0;Note=%20PREDICTED:%20Oreochromis%20niloticus%20FERM,%20RhoGEF%20and%20pleckstrin%20domain-containing%20protein%202-like%20(LOC100712455),%20mRNA
LG23	refseq	exon	7362591	7362791	100	+	.	Name=XM_003444266.1;Parent=19418475;ID=19418476;Target=XM_003444266.1%201%20201%20+
LG23	refseq	exon	7369592	7369696	100	+	.	Name=XM_003444266.1;Parent=19418475;ID=19418477;Target=XM_003444266.1%20202%20306%20+
LG23	refseq	exon	7372354	7372396	100	+	.	Name=XM_003444266.1;Parent=19418475;ID=19418478;Target=XM_003444266.1%20307%20349%20+
LG23	refseq	exon	7372487	7372565	100	+	.	Name=XM_003444266.1;Parent=19418475;ID=19418479;Target=XM_003444266.1%20350%20428%20+
LG23	refseq	exon	7372948	7373045	100	+	.	Name=XM_003444266.1;Parent=19418475;ID=19418480;Target=XM_003444266.1%20429%20526%20+
LG23	refseq	exon	7373485	7373599	100	+	.	Name=XM_003444266.1;Parent=19418475;ID=19418481;Target=XM_003444266.1%20527%20641%20+
LG23	refseq	exon	7377295	7377442	100	+	.	Name=XM_003444266.1;Parent=19418475;ID=19418482;Target=XM_003444266.1%20642%20789%20+
LG23	refseq	exon	7377544	7377639	100	+	.	Name=XM_003444266.1;Parent=19418475;ID=19418483;Target=XM_003444266.1%20790%20885%20+
LG23	refseq	exon	7377733	7377896	100	+	.	Name=XM_003444266.1;Parent=19418475;ID=19418484;Target=XM_003444266.1%20886%201049%20+
LG23	refseq	exon	7377986	7378054	100	+	.	Name=XM_003444266.1;Parent=19418475;ID=19418485;Target=XM_003444266.1%201050%201118%20+
LG23	refseq	exon	7378210	7378276	100	+	.	Name=XM_003444266.1;Parent=19418475;ID=19418486;Target=XM_003444266.1%201119%201185%20+
LG23	refseq	exon	7378481	7379623	100	+	.	Name=XM_003444266.1;Parent=19418475;ID=19418487;Target=XM_003444266.1%201186%202328%20+
LG23	refseq	exon	7379705	7379717	100	+	.	Name=XM_003444266.1;Parent=19418475;ID=19418488;Target=XM_003444266.1%202329%202341%20+
LG23	refseq	exon	7383601	7383785	100	+	.	Name=XM_003444266.1;Parent=19418475;ID=19418489;Target=XM_003444266.1%202342%202526%20+
LG23	refseq	exon	7383976	7384065	100	+	.	Name=XM_003444266.1;Parent=19418475;ID=19418490;Target=XM_003444266.1%202527%202616%20+
LG23	refseq	exon	7385033	7385166	100	+	.	Name=XM_003444266.1;Parent=19418475;ID=19418491;Target=XM_003444266.1%202617%202750%20+
LG23	refseq	exon	7385360	7385441	100	+	.	Name=XM_003444266.1;Parent=19418475;ID=19418492;Target=XM_003444266.1%202751%202832%20+
LG23	refseq	exon	7385583	7385820	100	+	.	Name=XM_003444266.1;Parent=19418475;ID=19418493;Target=XM_003444266.1%202833%203070%20+
LG23	refseq	exon	7386434	7386564	100	+	.	Name=XM_003444266.1;Parent=19418475;ID=19418494;Target=XM_003444266.1%203071%203201%20+
LG23	refseq	exon	7386640	7386708	100	+	.	Name=XM_003444266.1;Parent=19418475;ID=19418495;Target=XM_003444266.1%203202%203270%20+
LG23	refseq	exon	7386799	7386888	100	+	.	Name=XM_003444266.1;Parent=19418475;ID=19418496;Target=XM_003444266.1%203271%203360%20+
LG23	refseq	exon	7388006	7388088	100	+	.	Name=XM_003444266.1;Parent=19418475;ID=19418497;Target=XM_003444266.1%203361%203443%20+
LG23	refseq	exon	7388710	7388828	100	+	.	Name=XM_003444266.1;Parent=19418475;ID=19418498;Target=XM_003444266.1%203444%203562%20+
LG23	refseq	exon	7389020	7389183	100	+	.	Name=XM_003444266.1;Parent=19418475;ID=19418499;Target=XM_003444266.1%203563%203726%20+
LG23	refseq	exon	7390905	7391012	100	+	.	Name=XM_003444266.1;Parent=19418475;ID=19418500;Target=XM_003444266.1%203727%203834%20+
LG23	refseq	exon	7391095	7391246	100	+	.	Name=XM_003444266.1;Parent=19418475;ID=19418501;Target=XM_003444266.1%203835%203986%20+
LG23	refseq	exon	7391327	7391420	100	+	.	Name=XM_003444266.1;Parent=19418475;ID=19418502;Target=XM_003444266.1%203987%204080%20+
LG23	refseq	CDS	7362591	7362791	100	+	0	Name=XM_003444266.1;Parent=19418475;ID=19418503;Target=XM_003444266.1%201%20201%20+
LG23	refseq	CDS	7369592	7369696	100	+	0	Name=XM_003444266.1;Parent=19418475;ID=19418504;Target=XM_003444266.1%20202%20306%20+
LG23	refseq	CDS	7372354	7372396	100	+	0	Name=XM_003444266.1;Parent=19418475;ID=19418505;Target=XM_003444266.1%20307%20349%20+
LG23	refseq	CDS	7372487	7372565	100	+	1	Name=XM_003444266.1;Parent=19418475;ID=19418506;Target=XM_003444266.1%20350%20428%20+
LG23	refseq	CDS	7372948	7373045	100	+	2	Name=XM_003444266.1;Parent=19418475;ID=19418507;Target=XM_003444266.1%20429%20526%20+
LG23	refseq	CDS	7373485	7373599	100	+	1	Name=XM_003444266.1;Parent=19418475;ID=19418508;Target=XM_003444266.1%20527%20641%20+
LG23	refseq	CDS	7377295	7377442	100	+	2	Name=XM_003444266.1;Parent=19418475;ID=19418509;Target=XM_003444266.1%20642%20789%20+
LG23	refseq	CDS	7377544	7377639	100	+	0	Name=XM_003444266.1;Parent=19418475;ID=19418510;Target=XM_003444266.1%20790%20885%20+
LG23	refseq	CDS	7377733	7377896	100	+	0	Name=XM_003444266.1;Parent=19418475;ID=19418511;Target=XM_003444266.1%20886%201049%20+
LG23	refseq	CDS	7377986	7378054	100	+	2	Name=XM_003444266.1;Parent=19418475;ID=19418512;Target=XM_003444266.1%201050%201118%20+
LG23	refseq	CDS	7378210	7378276	100	+	2	Name=XM_003444266.1;Parent=19418475;ID=19418513;Target=XM_003444266.1%201119%201185%20+
LG23	refseq	CDS	7378481	7379623	100	+	0	Name=XM_003444266.1;Parent=19418475;ID=19418514;Target=XM_003444266.1%201186%202328%20+
LG23	refseq	CDS	7379705	7379717	100	+	0	Name=XM_003444266.1;Parent=19418475;ID=19418515;Target=XM_003444266.1%202329%202341%20+
LG23	refseq	CDS	7383601	7383785	100	+	1	Name=XM_003444266.1;Parent=19418475;ID=19418516;Target=XM_003444266.1%202342%202526%20+
LG23	refseq	CDS	7383976	7384065	100	+	0	Name=XM_003444266.1;Parent=19418475;ID=19418517;Target=XM_003444266.1%202527%202616%20+
LG23	refseq	CDS	7385033	7385166	100	+	0	Name=XM_003444266.1;Parent=19418475;ID=19418518;Target=XM_003444266.1%202617%202750%20+
LG23	refseq	CDS	7385360	7385441	100	+	2	Name=XM_003444266.1;Parent=19418475;ID=19418519;Target=XM_003444266.1%202751%202832%20+
LG23	refseq	CDS	7385583	7385820	100	+	0	Name=XM_003444266.1;Parent=19418475;ID=19418520;Target=XM_003444266.1%202833%203070%20+
LG23	refseq	CDS	7386434	7386564	100	+	1	Name=XM_003444266.1;Parent=19418475;ID=19418521;Target=XM_003444266.1%203071%203201%20+
LG23	refseq	CDS	7386640	7386708	100	+	0	Name=XM_003444266.1;Parent=19418475;ID=19418522;Target=XM_003444266.1%203202%203270%20+
LG23	refseq	CDS	7386799	7386888	100	+	0	Name=XM_003444266.1;Parent=19418475;ID=19418523;Target=XM_003444266.1%203271%203360%20+
LG23	refseq	CDS	7388006	7388088	100	+	0	Name=XM_003444266.1;Parent=19418475;ID=19418524;Target=XM_003444266.1%203361%203443%20+
LG23	refseq	CDS	7388710	7388828	100	+	2	Name=XM_003444266.1;Parent=19418475;ID=19418525;Target=XM_003444266.1%203444%203562%20+
LG23	refseq	CDS	7389020	7389183	100	+	1	Name=XM_003444266.1;Parent=19418475;ID=19418526;Target=XM_003444266.1%203563%203726%20+
LG23	refseq	CDS	7390905	7391012	100	+	0	Name=XM_003444266.1;Parent=19418475;ID=19418527;Target=XM_003444266.1%203727%203834%20+
LG23	refseq	CDS	7391095	7391246	100	+	0	Name=XM_003444266.1;Parent=19418475;ID=19418528;Target=XM_003444266.1%203835%203986%20+
LG23	refseq	CDS	7391327	7391418	100	+	2	Name=XM_003444266.1;Parent=19418475;ID=19418529;Target=XM_003444266.1%203987%204078%20+
LG23	refseq	mRNA	7412267	7420835	.	+	.	Name=XM_003444208.1;ID=19415775;Identity=100.0;Coverage=100.0;Note=%20PREDICTED:%20Oreochromis%20niloticus%20cysteine%20protease%20ATG4B-like%20(LOC100695737),%20mRNA
LG23	refseq	exon	7412267	7412313	100	+	.	Name=XM_003444208.1;Parent=19415775;ID=19415776;Target=XM_003444208.1%201%2047%20+
LG23	refseq	exon	7415258	7415359	100	+	.	Name=XM_003444208.1;Parent=19415775;ID=19415777;Target=XM_003444208.1%2048%20149%20+
LG23	refseq	exon	7415471	7415542	100	+	.	Name=XM_003444208.1;Parent=19415775;ID=19415778;Target=XM_003444208.1%20150%20221%20+
LG23	refseq	exon	7415636	7415734	100	+	.	Name=XM_003444208.1;Parent=19415775;ID=19415779;Target=XM_003444208.1%20222%20320%20+
LG23	refseq	exon	7415838	7415939	100	+	.	Name=XM_003444208.1;Parent=19415775;ID=19415780;Target=XM_003444208.1%20321%20422%20+
LG23	refseq	exon	7416034	7416106	100	+	.	Name=XM_003444208.1;Parent=19415775;ID=19415781;Target=XM_003444208.1%20423%20495%20+
LG23	refseq	exon	7417565	7417644	100	+	.	Name=XM_003444208.1;Parent=19415775;ID=19415782;Target=XM_003444208.1%20496%20575%20+
LG23	refseq	exon	7417968	7418155	100	+	.	Name=XM_003444208.1;Parent=19415775;ID=19415783;Target=XM_003444208.1%20576%20763%20+
LG23	refseq	exon	7419278	7419356	100	+	.	Name=XM_003444208.1;Parent=19415775;ID=19415784;Target=XM_003444208.1%20764%20842%20+
LG23	refseq	exon	7419502	7419647	100	+	.	Name=XM_003444208.1;Parent=19415775;ID=19415785;Target=XM_003444208.1%20843%20988%20+
LG23	refseq	exon	7420119	7420175	100	+	.	Name=XM_003444208.1;Parent=19415775;ID=19415786;Target=XM_003444208.1%20989%201045%20+
LG23	refseq	exon	7420281	7420374	100	+	.	Name=XM_003444208.1;Parent=19415775;ID=19415787;Target=XM_003444208.1%201046%201139%20+
LG23	refseq	exon	7420762	7420835	100	+	.	Name=XM_003444208.1;Parent=19415775;ID=19415788;Target=XM_003444208.1%201140%201213%20+
LG23	refseq	CDS	7412267	7412313	100	+	2	Name=XM_003444208.1;Parent=19415775;ID=19415789;Target=XM_003444208.1%201%2047%20+
LG23	refseq	CDS	7415258	7415359	100	+	1	Name=XM_003444208.1;Parent=19415775;ID=19415790;Target=XM_003444208.1%2048%20149%20+
LG23	refseq	CDS	7415471	7415542	100	+	1	Name=XM_003444208.1;Parent=19415775;ID=19415791;Target=XM_003444208.1%20150%20221%20+
LG23	refseq	CDS	7415636	7415734	100	+	1	Name=XM_003444208.1;Parent=19415775;ID=19415792;Target=XM_003444208.1%20222%20320%20+
LG23	refseq	CDS	7415838	7415939	100	+	1	Name=XM_003444208.1;Parent=19415775;ID=19415793;Target=XM_003444208.1%20321%20422%20+
LG23	refseq	CDS	7416034	7416106	100	+	1	Name=XM_003444208.1;Parent=19415775;ID=19415794;Target=XM_003444208.1%20423%20495%20+
LG23	refseq	CDS	7417565	7417644	100	+	2	Name=XM_003444208.1;Parent=19415775;ID=19415795;Target=XM_003444208.1%20496%20575%20+
LG23	refseq	CDS	7417968	7418155	100	+	1	Name=XM_003444208.1;Parent=19415775;ID=19415796;Target=XM_003444208.1%20576%20763%20+
LG23	refseq	CDS	7419278	7419356	100	+	0	Name=XM_003444208.1;Parent=19415775;ID=19415797;Target=XM_003444208.1%20764%20842%20+
LG23	refseq	CDS	7419502	7419647	100	+	1	Name=XM_003444208.1;Parent=19415775;ID=19415798;Target=XM_003444208.1%20843%20988%20+
LG23	refseq	CDS	7420119	7420175	100	+	0	Name=XM_003444208.1;Parent=19415775;ID=19415799;Target=XM_003444208.1%20989%201045%20+
LG23	refseq	CDS	7420281	7420374	100	+	0	Name=XM_003444208.1;Parent=19415775;ID=19415800;Target=XM_003444208.1%201046%201139%20+
LG23	refseq	CDS	7420762	7420833	100	+	1	Name=XM_003444208.1;Parent=19415775;ID=19415801;Target=XM_003444208.1%201140%201211%20+
LG23	refseq	mRNA	7425901	7430724	.	-	.	Name=XM_003444209.1;ID=19416269;Identity=98.0;Coverage=100.0;Note=%20PREDICTED:%20Oreochromis%20niloticus%20serine--pyruvate%20aminotransferase,%20mitochondrial-like%20(LOC100695998),%20mRNA
LG23	refseq	exon	7430566	7430724	100	-	.	Name=XM_003444209.1;Parent=19416269;ID=19416270;Target=XM_003444209.1%201%20159%20+
LG23	refseq	exon	7430221	7430413	100	-	.	Name=XM_003444209.1;Parent=19416269;ID=19416271;Target=XM_003444209.1%20160%20352%20+
LG23	refseq	exon	7429363	7429427	100	-	.	Name=XM_003444209.1;Parent=19416269;ID=19416272;Target=XM_003444209.1%20353%20417%20+
LG23	refseq	exon	7429171	7429271	100	-	.	Name=XM_003444209.1;Parent=19416269;ID=19416273;Target=XM_003444209.1%20418%20518%20+
LG23	refseq	exon	7429025	7429095	100	-	.	Name=XM_003444209.1;Parent=19416269;ID=19416274;Target=XM_003444209.1%20519%20589%20+
LG23	refseq	exon	7428852	7428936	100	-	.	Name=XM_003444209.1;Parent=19416269;ID=19416275;Target=XM_003444209.1%20590%20674%20+
LG23	refseq	exon	7428671	7428769	100	-	.	Name=XM_003444209.1;Parent=19416269;ID=19416276;Target=XM_003444209.1%20675%20773%20+
LG23	refseq	exon	7428510	7428579	100	-	.	Name=XM_003444209.1;Parent=19416269;ID=19416277;Target=XM_003444209.1%20774%20843%20+
LG23	refseq	exon	7427231	7427326	100	-	.	Name=XM_003444209.1;Parent=19416269;ID=19416278;Target=XM_003444209.1%20844%20939%20+
LG23	refseq	exon	7427005	7427133	100	-	.	Name=XM_003444209.1;Parent=19416269;ID=19416279;Target=XM_003444209.1%20940%201068%20+
LG23	refseq	exon	7425901	7426908	95	-	.	Name=XM_003444209.1;Parent=19416269;ID=19416280;Target=XM_003444209.1%201069%202034%20+
LG23	refseq	CDS	7430566	7430724	100	-	0	Name=XM_003444209.1;Parent=19416269;ID=19416281;Target=XM_003444209.1%201%20159%20+
LG23	refseq	CDS	7430221	7430413	100	-	0	Name=XM_003444209.1;Parent=19416269;ID=19416282;Target=XM_003444209.1%20160%20352%20+
LG23	refseq	CDS	7429363	7429427	100	-	1	Name=XM_003444209.1;Parent=19416269;ID=19416283;Target=XM_003444209.1%20353%20417%20+
LG23	refseq	CDS	7429171	7429271	100	-	0	Name=XM_003444209.1;Parent=19416269;ID=19416284;Target=XM_003444209.1%20418%20518%20+
LG23	refseq	CDS	7429025	7429095	100	-	2	Name=XM_003444209.1;Parent=19416269;ID=19416285;Target=XM_003444209.1%20519%20589%20+
LG23	refseq	CDS	7428852	7428936	100	-	1	Name=XM_003444209.1;Parent=19416269;ID=19416286;Target=XM_003444209.1%20590%20674%20+
LG23	refseq	CDS	7428671	7428769	100	-	2	Name=XM_003444209.1;Parent=19416269;ID=19416287;Target=XM_003444209.1%20675%20773%20+
LG23	refseq	CDS	7428510	7428579	100	-	2	Name=XM_003444209.1;Parent=19416269;ID=19416288;Target=XM_003444209.1%20774%20843%20+
LG23	refseq	CDS	7427231	7427326	100	-	0	Name=XM_003444209.1;Parent=19416269;ID=19416289;Target=XM_003444209.1%20844%20939%20+
LG23	refseq	CDS	7427005	7427133	100	-	0	Name=XM_003444209.1;Parent=19416269;ID=19416290;Target=XM_003444209.1%20940%201068%20+
LG23	refseq	CDS	7426803	7426908	100	-	0	Name=XM_003444209.1;Parent=19416269;ID=19416291;Target=XM_003444209.1%201069%201174%20+
LG23	refseq	mRNA	7437770	7445758	.	+	.	Name=XM_003444269.1;ID=19417292;Identity=100.0;Coverage=100.0;Note=%20PREDICTED:%20Oreochromis%20niloticus%20tetratricopeptide%20repeat%20protein%2039C-like%20(LOC100690369),%20mRNA
LG23	refseq	exon	7437770	7437915	100	+	.	Name=XM_003444269.1;Parent=19417292;ID=19417293;Target=XM_003444269.1%201%20146%20+
LG23	refseq	exon	7438661	7438709	100	+	.	Name=XM_003444269.1;Parent=19417292;ID=19417294;Target=XM_003444269.1%20147%20195%20+
LG23	refseq	exon	7439523	7439651	100	+	.	Name=XM_003444269.1;Parent=19417292;ID=19417295;Target=XM_003444269.1%20196%20324%20+
LG23	refseq	exon	7440095	7440209	100	+	.	Name=XM_003444269.1;Parent=19417292;ID=19417296;Target=XM_003444269.1%20325%20439%20+
LG23	refseq	exon	7441322	7441682	100	+	.	Name=XM_003444269.1;Parent=19417292;ID=19417297;Target=XM_003444269.1%20440%20800%20+
LG23	refseq	exon	7442599	7442767	100	+	.	Name=XM_003444269.1;Parent=19417292;ID=19417298;Target=XM_003444269.1%20801%20969%20+
LG23	refseq	exon	7443096	7443189	100	+	.	Name=XM_003444269.1;Parent=19417292;ID=19417299;Target=XM_003444269.1%20970%201063%20+
LG23	refseq	exon	7443288	7443395	100	+	.	Name=XM_003444269.1;Parent=19417292;ID=19417300;Target=XM_003444269.1%201064%201171%20+
LG23	refseq	exon	7443487	7443596	100	+	.	Name=XM_003444269.1;Parent=19417292;ID=19417301;Target=XM_003444269.1%201172%201281%20+
LG23	refseq	exon	7444925	7445048	100	+	.	Name=XM_003444269.1;Parent=19417292;ID=19417302;Target=XM_003444269.1%201282%201405%20+
LG23	refseq	exon	7445135	7445232	100	+	.	Name=XM_003444269.1;Parent=19417292;ID=19417303;Target=XM_003444269.1%201406%201503%20+
LG23	refseq	exon	7445332	7445436	100	+	.	Name=XM_003444269.1;Parent=19417292;ID=19417304;Target=XM_003444269.1%201504%201608%20+
LG23	refseq	exon	7445547	7445585	100	+	.	Name=XM_003444269.1;Parent=19417292;ID=19417305;Target=XM_003444269.1%201609%201647%20+
LG23	refseq	exon	7445669	7445758	100	+	.	Name=XM_003444269.1;Parent=19417292;ID=19417306;Target=XM_003444269.1%201648%201737%20+
LG23	refseq	CDS	7437770	7437915	100	+	0	Name=XM_003444269.1;Parent=19417292;ID=19417307;Target=XM_003444269.1%201%20146%20+
LG23	refseq	CDS	7438661	7438709	100	+	2	Name=XM_003444269.1;Parent=19417292;ID=19417308;Target=XM_003444269.1%20147%20195%20+
LG23	refseq	CDS	7439523	7439651	100	+	0	Name=XM_003444269.1;Parent=19417292;ID=19417309;Target=XM_003444269.1%20196%20324%20+
LG23	refseq	CDS	7440095	7440209	100	+	0	Name=XM_003444269.1;Parent=19417292;ID=19417310;Target=XM_003444269.1%20325%20439%20+
LG23	refseq	CDS	7441322	7441682	100	+	1	Name=XM_003444269.1;Parent=19417292;ID=19417311;Target=XM_003444269.1%20440%20800%20+
LG23	refseq	CDS	7442599	7442767	100	+	2	Name=XM_003444269.1;Parent=19417292;ID=19417312;Target=XM_003444269.1%20801%20969%20+
LG23	refseq	CDS	7443096	7443189	100	+	0	Name=XM_003444269.1;Parent=19417292;ID=19417313;Target=XM_003444269.1%20970%201063%20+
LG23	refseq	CDS	7443288	7443395	100	+	1	Name=XM_003444269.1;Parent=19417292;ID=19417314;Target=XM_003444269.1%201064%201171%20+
LG23	refseq	CDS	7443487	7443596	100	+	1	Name=XM_003444269.1;Parent=19417292;ID=19417315;Target=XM_003444269.1%201172%201281%20+
LG23	refseq	CDS	7444925	7445048	100	+	0	Name=XM_003444269.1;Parent=19417292;ID=19417316;Target=XM_003444269.1%201282%201405%20+
LG23	refseq	CDS	7445135	7445232	100	+	1	Name=XM_003444269.1;Parent=19417292;ID=19417317;Target=XM_003444269.1%201406%201503%20+
LG23	refseq	CDS	7445332	7445436	100	+	0	Name=XM_003444269.1;Parent=19417292;ID=19417318;Target=XM_003444269.1%201504%201608%20+
LG23	refseq	CDS	7445547	7445585	100	+	0	Name=XM_003444269.1;Parent=19417292;ID=19417319;Target=XM_003444269.1%201609%201647%20+
LG23	refseq	CDS	7445669	7445756	100	+	0	Name=XM_003444269.1;Parent=19417292;ID=19417320;Target=XM_003444269.1%201648%201735%20+
LG23	refseq	mRNA	7528003	7550290	.	+	.	Name=XM_003444271.1;ID=19417348;Identity=100.0;Coverage=100.0;Note=%20PREDICTED:%20Oreochromis%20niloticus%20espin-like%20(ESPNL),%20mRNA
LG23	refseq	exon	7528003	7528296	100	+	.	Name=XM_003444271.1;Parent=19417348;ID=19417349;Target=XM_003444271.1%201%20294%20+
LG23	refseq	exon	7530129	7530319	100	+	.	Name=XM_003444271.1;Parent=19417348;ID=19417350;Target=XM_003444271.1%20295%20485%20+
LG23	refseq	exon	7534025	7534211	100	+	.	Name=XM_003444271.1;Parent=19417348;ID=19417351;Target=XM_003444271.1%20486%20672%20+
LG23	refseq	exon	7534294	7534476	100	+	.	Name=XM_003444271.1;Parent=19417348;ID=19417352;Target=XM_003444271.1%20673%20855%20+
LG23	refseq	exon	7534579	7534710	100	+	.	Name=XM_003444271.1;Parent=19417348;ID=19417353;Target=XM_003444271.1%20856%20987%20+
LG23	refseq	exon	7545166	7545327	100	+	.	Name=XM_003444271.1;Parent=19417348;ID=19417354;Target=XM_003444271.1%20988%201149%20+
LG23	refseq	exon	7545929	7546159	100	+	.	Name=XM_003444271.1;Parent=19417348;ID=19417355;Target=XM_003444271.1%201150%201380%20+
LG23	refseq	exon	7547355	7548307	100	+	.	Name=XM_003444271.1;Parent=19417348;ID=19417356;Target=XM_003444271.1%201381%202333%20+
LG23	refseq	exon	7549716	7550290	100	+	.	Name=XM_003444271.1;Parent=19417348;ID=19417357;Target=XM_003444271.1%202334%202908%20+
LG23	refseq	CDS	7528003	7528296	100	+	0	Name=XM_003444271.1;Parent=19417348;ID=19417358;Target=XM_003444271.1%201%20294%20+
LG23	refseq	CDS	7530129	7530319	100	+	0	Name=XM_003444271.1;Parent=19417348;ID=19417359;Target=XM_003444271.1%20295%20485%20+
LG23	refseq	CDS	7534025	7534211	100	+	2	Name=XM_003444271.1;Parent=19417348;ID=19417360;Target=XM_003444271.1%20486%20672%20+
LG23	refseq	CDS	7534294	7534476	100	+	0	Name=XM_003444271.1;Parent=19417348;ID=19417361;Target=XM_003444271.1%20673%20855%20+
LG23	refseq	CDS	7534579	7534710	100	+	0	Name=XM_003444271.1;Parent=19417348;ID=19417362;Target=XM_003444271.1%20856%20987%20+
LG23	refseq	CDS	7545166	7545327	100	+	0	Name=XM_003444271.1;Parent=19417348;ID=19417363;Target=XM_003444271.1%20988%201149%20+
LG23	refseq	CDS	7545929	7546159	100	+	0	Name=XM_003444271.1;Parent=19417348;ID=19417364;Target=XM_003444271.1%201150%201380%20+
LG23	refseq	CDS	7547355	7548307	100	+	0	Name=XM_003444271.1;Parent=19417348;ID=19417365;Target=XM_003444271.1%201381%202333%20+
LG23	refseq	CDS	7549716	7550245	100	+	2	Name=XM_003444271.1;Parent=19417348;ID=19417366;Target=XM_003444271.1%202334%202863%20+
LG23	refseq	mRNA	7635421	7685500	.	+	.	Name=XM_003444274.1;ID=19417500;Identity=100.0;Coverage=100.0;Note=%20PREDICTED:%20Oreochromis%20niloticus%20RYK%20receptor-like%20tyrosine%20kinase%20(RYK),%20mRNA
LG23	refseq	exon	7635421	7635628	100	+	.	Name=XM_003444274.1;Parent=19417500;ID=19417501;Target=XM_003444274.1%201%20208%20+
LG23	refseq	exon	7654655	7654776	100	+	.	Name=XM_003444274.1;Parent=19417500;ID=19417502;Target=XM_003444274.1%20209%20330%20+
LG23	refseq	exon	7654866	7654965	100	+	.	Name=XM_003444274.1;Parent=19417500;ID=19417503;Target=XM_003444274.1%20331%20430%20+
LG23	refseq	exon	7655125	7655256	100	+	.	Name=XM_003444274.1;Parent=19417500;ID=19417504;Target=XM_003444274.1%20431%20562%20+
LG23	refseq	exon	7658363	7658501	100	+	.	Name=XM_003444274.1;Parent=19417500;ID=19417505;Target=XM_003444274.1%20563%20701%20+
LG23	refseq	exon	7659422	7659522	100	+	.	Name=XM_003444274.1;Parent=19417500;ID=19417506;Target=XM_003444274.1%20702%20802%20+
LG23	refseq	exon	7665621	7665746	100	+	.	Name=XM_003444274.1;Parent=19417500;ID=19417507;Target=XM_003444274.1%20803%20928%20+
LG23	refseq	exon	7669889	7669975	100	+	.	Name=XM_003444274.1;Parent=19417500;ID=19417508;Target=XM_003444274.1%20929%201015%20+
LG23	refseq	exon	7672126	7672195	100	+	.	Name=XM_003444274.1;Parent=19417500;ID=19417509;Target=XM_003444274.1%201016%201085%20+
LG23	refseq	exon	7673571	7673703	100	+	.	Name=XM_003444274.1;Parent=19417500;ID=19417510;Target=XM_003444274.1%201086%201218%20+
LG23	refseq	exon	7678273	7678382	100	+	.	Name=XM_003444274.1;Parent=19417500;ID=19417511;Target=XM_003444274.1%201219%201328%20+
LG23	refseq	exon	7678501	7678660	100	+	.	Name=XM_003444274.1;Parent=19417500;ID=19417512;Target=XM_003444274.1%201329%201488%20+
LG23	refseq	exon	7681772	7681908	100	+	.	Name=XM_003444274.1;Parent=19417500;ID=19417513;Target=XM_003444274.1%201489%201625%20+
LG23	refseq	exon	7685389	7685500	100	+	.	Name=XM_003444274.1;Parent=19417500;ID=19417514;Target=XM_003444274.1%201626%201737%20+
LG23	refseq	CDS	7635421	7635628	100	+	0	Name=XM_003444274.1;Parent=19417500;ID=19417515;Target=XM_003444274.1%201%20208%20+
LG23	refseq	CDS	7654655	7654776	100	+	1	Name=XM_003444274.1;Parent=19417500;ID=19417516;Target=XM_003444274.1%20209%20330%20+
LG23	refseq	CDS	7654866	7654965	100	+	0	Name=XM_003444274.1;Parent=19417500;ID=19417517;Target=XM_003444274.1%20331%20430%20+
LG23	refseq	CDS	7655125	7655256	100	+	1	Name=XM_003444274.1;Parent=19417500;ID=19417518;Target=XM_003444274.1%20431%20562%20+
LG23	refseq	CDS	7658363	7658501	100	+	1	Name=XM_003444274.1;Parent=19417500;ID=19417519;Target=XM_003444274.1%20563%20701%20+
LG23	refseq	CDS	7659422	7659522	100	+	2	Name=XM_003444274.1;Parent=19417500;ID=19417520;Target=XM_003444274.1%20702%20802%20+
LG23	refseq	CDS	7665621	7665746	100	+	1	Name=XM_003444274.1;Parent=19417500;ID=19417521;Target=XM_003444274.1%20803%20928%20+
LG23	refseq	CDS	7669889	7669975	100	+	1	Name=XM_003444274.1;Parent=19417500;ID=19417522;Target=XM_003444274.1%20929%201015%20+
LG23	refseq	CDS	7672126	7672195	100	+	1	Name=XM_003444274.1;Parent=19417500;ID=19417523;Target=XM_003444274.1%201016%201085%20+
LG23	refseq	CDS	7673571	7673703	100	+	2	Name=XM_003444274.1;Parent=19417500;ID=19417524;Target=XM_003444274.1%201086%201218%20+
LG23	refseq	CDS	7678273	7678382	100	+	0	Name=XM_003444274.1;Parent=19417500;ID=19417525;Target=XM_003444274.1%201219%201328%20+
LG23	refseq	CDS	7678501	7678660	100	+	2	Name=XM_003444274.1;Parent=19417500;ID=19417526;Target=XM_003444274.1%201329%201488%20+
LG23	refseq	CDS	7681772	7681908	100	+	0	Name=XM_003444274.1;Parent=19417500;ID=19417527;Target=XM_003444274.1%201489%201625%20+
LG23	refseq	CDS	7685389	7685498	100	+	2	Name=XM_003444274.1;Parent=19417500;ID=19417528;Target=XM_003444274.1%201626%201735%20+
LG23	refseq	mRNA	7719556	7782086	.	+	.	Name=XM_003444212.1;ID=19416213;Identity=100.0;Coverage=100.0;Note=%20PREDICTED:%20Oreochromis%20niloticus%20ras-related%20protein%20Rab-6B-like%20(LOC100696791),%20mRNA
LG23	refseq	exon	7719556	7719758	100	+	.	Name=XM_003444212.1;Parent=19416213;ID=19416214;Target=XM_003444212.1%201%20203%20+
LG23	refseq	exon	7749285	7749343	100	+	.	Name=XM_003444212.1;Parent=19416213;ID=19416215;Target=XM_003444212.1%20204%20262%20+
LG23	refseq	exon	7759669	7759722	100	+	.	Name=XM_003444212.1;Parent=19416213;ID=19416216;Target=XM_003444212.1%20263%20316%20+
LG23	refseq	exon	7760046	7760151	100	+	.	Name=XM_003444212.1;Parent=19416213;ID=19416217;Target=XM_003444212.1%20317%20422%20+
LG23	refseq	exon	7763395	7763506	100	+	.	Name=XM_003444212.1;Parent=19416213;ID=19416218;Target=XM_003444212.1%20423%20534%20+
LG23	refseq	exon	7769965	7770058	100	+	.	Name=XM_003444212.1;Parent=19416213;ID=19416219;Target=XM_003444212.1%20535%20628%20+
LG23	refseq	exon	7772714	7772780	100	+	.	Name=XM_003444212.1;Parent=19416213;ID=19416220;Target=XM_003444212.1%20629%20695%20+
LG23	refseq	exon	7781824	7782086	100	+	.	Name=XM_003444212.1;Parent=19416213;ID=19416221;Target=XM_003444212.1%20696%20958%20+
LG23	refseq	CDS	7719689	7719758	100	+	0	Name=XM_003444212.1;Parent=19416213;ID=19416222;Target=XM_003444212.1%20134%20203%20+
LG23	refseq	CDS	7749285	7749343	100	+	1	Name=XM_003444212.1;Parent=19416213;ID=19416223;Target=XM_003444212.1%20204%20262%20+
LG23	refseq	CDS	7759669	7759722	100	+	0	Name=XM_003444212.1;Parent=19416213;ID=19416224;Target=XM_003444212.1%20263%20316%20+
LG23	refseq	CDS	7760046	7760151	100	+	0	Name=XM_003444212.1;Parent=19416213;ID=19416225;Target=XM_003444212.1%20317%20422%20+
LG23	refseq	CDS	7763395	7763506	100	+	1	Name=XM_003444212.1;Parent=19416213;ID=19416226;Target=XM_003444212.1%20423%20534%20+
LG23	refseq	CDS	7769965	7770058	100	+	2	Name=XM_003444212.1;Parent=19416213;ID=19416227;Target=XM_003444212.1%20535%20628%20+
LG23	refseq	CDS	7772714	7772780	100	+	0	Name=XM_003444212.1;Parent=19416213;ID=19416228;Target=XM_003444212.1%20629%20695%20+
LG23	refseq	CDS	7781824	7781886	100	+	1	Name=XM_003444212.1;Parent=19416213;ID=19416229;Target=XM_003444212.1%20696%20758%20+
LG23	refseq	mRNA	7836177	7844224	.	+	.	Name=XM_003444278.1;ID=19417922;Identity=100.0;Coverage=100.0;Note=%20PREDICTED:%20Oreochromis%20niloticus%20histone%20deacetylase%20complex%20subunit%20SAP130-like%20(LOC100693068),%20mRNA
LG23	refseq	exon	7836177	7836288	100	+	.	Name=XM_003444278.1;Parent=19417922;ID=19417923;Target=XM_003444278.1%201%20112%20+
LG23	refseq	exon	7836366	7836640	100	+	.	Name=XM_003444278.1;Parent=19417922;ID=19417924;Target=XM_003444278.1%20113%20387%20+
LG23	refseq	exon	7837088	7837255	100	+	.	Name=XM_003444278.1;Parent=19417922;ID=19417925;Target=XM_003444278.1%20388%20555%20+
LG23	refseq	exon	7837340	7837436	100	+	.	Name=XM_003444278.1;Parent=19417922;ID=19417926;Target=XM_003444278.1%20556%20652%20+
LG23	refseq	exon	7837625	7837737	100	+	.	Name=XM_003444278.1;Parent=19417922;ID=19417927;Target=XM_003444278.1%20653%20765%20+
LG23	refseq	exon	7837836	7837960	100	+	.	Name=XM_003444278.1;Parent=19417922;ID=19417928;Target=XM_003444278.1%20766%20890%20+
LG23	refseq	exon	7838098	7838245	100	+	.	Name=XM_003444278.1;Parent=19417922;ID=19417929;Target=XM_003444278.1%20891%201038%20+
LG23	refseq	exon	7838329	7838419	100	+	.	Name=XM_003444278.1;Parent=19417922;ID=19417930;Target=XM_003444278.1%201039%201129%20+
LG23	refseq	exon	7838517	7838621	100	+	.	Name=XM_003444278.1;Parent=19417922;ID=19417931;Target=XM_003444278.1%201130%201234%20+
LG23	refseq	exon	7838830	7838971	100	+	.	Name=XM_003444278.1;Parent=19417922;ID=19417932;Target=XM_003444278.1%201235%201376%20+
LG23	refseq	exon	7839469	7839584	100	+	.	Name=XM_003444278.1;Parent=19417922;ID=19417933;Target=XM_003444278.1%201377%201492%20+
LG23	refseq	exon	7839703	7839993	100	+	.	Name=XM_003444278.1;Parent=19417922;ID=19417934;Target=XM_003444278.1%201493%201783%20+
LG23	refseq	exon	7840072	7840246	100	+	.	Name=XM_003444278.1;Parent=19417922;ID=19417935;Target=XM_003444278.1%201784%201958%20+
LG23	refseq	exon	7840819	7840914	100	+	.	Name=XM_003444278.1;Parent=19417922;ID=19417936;Target=XM_003444278.1%201959%202054%20+
LG23	refseq	exon	7840997	7841358	100	+	.	Name=XM_003444278.1;Parent=19417922;ID=19417937;Target=XM_003444278.1%202055%202416%20+
LG23	refseq	exon	7841432	7841689	100	+	.	Name=XM_003444278.1;Parent=19417922;ID=19417938;Target=XM_003444278.1%202417%202674%20+
LG23	refseq	exon	7841777	7841902	100	+	.	Name=XM_003444278.1;Parent=19417922;ID=19417939;Target=XM_003444278.1%202675%202800%20+
LG23	refseq	exon	7842388	7842491	100	+	.	Name=XM_003444278.1;Parent=19417922;ID=19417940;Target=XM_003444278.1%202801%202904%20+
LG23	refseq	exon	7842708	7842821	100	+	.	Name=XM_003444278.1;Parent=19417922;ID=19417941;Target=XM_003444278.1%202905%203018%20+
LG23	refseq	exon	7844066	7844224	100	+	.	Name=XM_003444278.1;Parent=19417922;ID=19417942;Target=XM_003444278.1%203019%203177%20+
LG23	refseq	CDS	7836177	7836288	100	+	0	Name=XM_003444278.1;Parent=19417922;ID=19417943;Target=XM_003444278.1%201%20112%20+
LG23	refseq	CDS	7836366	7836640	100	+	1	Name=XM_003444278.1;Parent=19417922;ID=19417944;Target=XM_003444278.1%20113%20387%20+
LG23	refseq	CDS	7837088	7837255	100	+	0	Name=XM_003444278.1;Parent=19417922;ID=19417945;Target=XM_003444278.1%20388%20555%20+
LG23	refseq	CDS	7837340	7837436	100	+	0	Name=XM_003444278.1;Parent=19417922;ID=19417946;Target=XM_003444278.1%20556%20652%20+
LG23	refseq	CDS	7837625	7837737	100	+	1	Name=XM_003444278.1;Parent=19417922;ID=19417947;Target=XM_003444278.1%20653%20765%20+
LG23	refseq	CDS	7837836	7837960	100	+	0	Name=XM_003444278.1;Parent=19417922;ID=19417948;Target=XM_003444278.1%20766%20890%20+
LG23	refseq	CDS	7838098	7838245	100	+	2	Name=XM_003444278.1;Parent=19417922;ID=19417949;Target=XM_003444278.1%20891%201038%20+
LG23	refseq	CDS	7838329	7838419	100	+	0	Name=XM_003444278.1;Parent=19417922;ID=19417950;Target=XM_003444278.1%201039%201129%20+
LG23	refseq	CDS	7838517	7838621	100	+	1	Name=XM_003444278.1;Parent=19417922;ID=19417951;Target=XM_003444278.1%201130%201234%20+
LG23	refseq	CDS	7838830	7838971	100	+	1	Name=XM_003444278.1;Parent=19417922;ID=19417952;Target=XM_003444278.1%201235%201376%20+
LG23	refseq	CDS	7839469	7839584	100	+	2	Name=XM_003444278.1;Parent=19417922;ID=19417953;Target=XM_003444278.1%201377%201492%20+
LG23	refseq	CDS	7839703	7839993	100	+	1	Name=XM_003444278.1;Parent=19417922;ID=19417954;Target=XM_003444278.1%201493%201783%20+
LG23	refseq	CDS	7840072	7840246	100	+	1	Name=XM_003444278.1;Parent=19417922;ID=19417955;Target=XM_003444278.1%201784%201958%20+
LG23	refseq	CDS	7840819	7840914	100	+	2	Name=XM_003444278.1;Parent=19417922;ID=19417956;Target=XM_003444278.1%201959%202054%20+
LG23	refseq	CDS	7840997	7841358	100	+	2	Name=XM_003444278.1;Parent=19417922;ID=19417957;Target=XM_003444278.1%202055%202416%20+
LG23	refseq	CDS	7841432	7841689	100	+	1	Name=XM_003444278.1;Parent=19417922;ID=19417958;Target=XM_003444278.1%202417%202674%20+
LG23	refseq	CDS	7841777	7841902	100	+	1	Name=XM_003444278.1;Parent=19417922;ID=19417959;Target=XM_003444278.1%202675%202800%20+
LG23	refseq	CDS	7842388	7842491	100	+	1	Name=XM_003444278.1;Parent=19417922;ID=19417960;Target=XM_003444278.1%202801%202904%20+
LG23	refseq	CDS	7842708	7842821	100	+	0	Name=XM_003444278.1;Parent=19417922;ID=19417961;Target=XM_003444278.1%202905%203018%20+
LG23	refseq	CDS	7844066	7844222	100	+	0	Name=XM_003444278.1;Parent=19417922;ID=19417962;Target=XM_003444278.1%203019%203175%20+
LG23	refseq	mRNA	7882805	7899692	.	+	.	Name=XM_003444282.1;ID=19418274;Identity=100.0;Coverage=100.0;Note=%20PREDICTED:%20Oreochromis%20niloticus%20phosphatidylinositol-3,4,5-trisphosphate%205-phosphatase%201-like%20(LOC100694140),%20mRNA
LG23	refseq	exon	7882805	7882944	100	+	.	Name=XM_003444282.1;Parent=19418274;ID=19418275;Target=XM_003444282.1%201%20140%20+
LG23	refseq	exon	7883431	7883494	100	+	.	Name=XM_003444282.1;Parent=19418274;ID=19418276;Target=XM_003444282.1%20141%20204%20+
LG23	refseq	exon	7885321	7885456	100	+	.	Name=XM_003444282.1;Parent=19418274;ID=19418277;Target=XM_003444282.1%20205%20340%20+
LG23	refseq	exon	7885546	7885687	100	+	.	Name=XM_003444282.1;Parent=19418274;ID=19418278;Target=XM_003444282.1%20341%20482%20+
LG23	refseq	exon	7885855	7885995	100	+	.	Name=XM_003444282.1;Parent=19418274;ID=19418279;Target=XM_003444282.1%20483%20623%20+
LG23	refseq	exon	7886088	7886198	100	+	.	Name=XM_003444282.1;Parent=19418274;ID=19418280;Target=XM_003444282.1%20624%20734%20+
LG23	refseq	exon	7886285	7886327	100	+	.	Name=XM_003444282.1;Parent=19418274;ID=19418281;Target=XM_003444282.1%20735%20777%20+
LG23	refseq	exon	7886424	7886501	100	+	.	Name=XM_003444282.1;Parent=19418274;ID=19418282;Target=XM_003444282.1%20778%20855%20+
LG23	refseq	exon	7886586	7886709	100	+	.	Name=XM_003444282.1;Parent=19418274;ID=19418283;Target=XM_003444282.1%20856%20979%20+
LG23	refseq	exon	7888887	7888993	100	+	.	Name=XM_003444282.1;Parent=19418274;ID=19418284;Target=XM_003444282.1%20980%201086%20+
LG23	refseq	exon	7889087	7889189	100	+	.	Name=XM_003444282.1;Parent=19418274;ID=19418285;Target=XM_003444282.1%201087%201189%20+
LG23	refseq	exon	7889271	7889467	100	+	.	Name=XM_003444282.1;Parent=19418274;ID=19418286;Target=XM_003444282.1%201190%201386%20+
LG23	refseq	exon	7889560	7889677	100	+	.	Name=XM_003444282.1;Parent=19418274;ID=19418287;Target=XM_003444282.1%201387%201504%20+
LG23	refseq	exon	7889772	7889868	100	+	.	Name=XM_003444282.1;Parent=19418274;ID=19418288;Target=XM_003444282.1%201505%201601%20+
LG23	refseq	exon	7893179	7893317	100	+	.	Name=XM_003444282.1;Parent=19418274;ID=19418289;Target=XM_003444282.1%201602%201740%20+
LG23	refseq	exon	7893519	7893627	100	+	.	Name=XM_003444282.1;Parent=19418274;ID=19418290;Target=XM_003444282.1%201741%201849%20+
LG23	refseq	exon	7893792	7893880	100	+	.	Name=XM_003444282.1;Parent=19418274;ID=19418291;Target=XM_003444282.1%201850%201938%20+
LG23	refseq	exon	7894467	7894548	100	+	.	Name=XM_003444282.1;Parent=19418274;ID=19418292;Target=XM_003444282.1%201939%202020%20+
LG23	refseq	exon	7895463	7895552	100	+	.	Name=XM_003444282.1;Parent=19418274;ID=19418293;Target=XM_003444282.1%202021%202110%20+
LG23	refseq	exon	7895630	7895740	100	+	.	Name=XM_003444282.1;Parent=19418274;ID=19418294;Target=XM_003444282.1%202111%202221%20+
LG23	refseq	exon	7896624	7896703	100	+	.	Name=XM_003444282.1;Parent=19418274;ID=19418295;Target=XM_003444282.1%202222%202301%20+
LG23	refseq	exon	7896793	7896880	100	+	.	Name=XM_003444282.1;Parent=19418274;ID=19418296;Target=XM_003444282.1%202302%202389%20+
LG23	refseq	exon	7896964	7897110	100	+	.	Name=XM_003444282.1;Parent=19418274;ID=19418297;Target=XM_003444282.1%202390%202536%20+
LG23	refseq	exon	7897201	7897264	100	+	.	Name=XM_003444282.1;Parent=19418274;ID=19418298;Target=XM_003444282.1%202537%202600%20+
LG23	refseq	exon	7899491	7899692	100	+	.	Name=XM_003444282.1;Parent=19418274;ID=19418299;Target=XM_003444282.1%202601%202802%20+
LG23	refseq	CDS	7882805	7882944	100	+	0	Name=XM_003444282.1;Parent=19418274;ID=19418300;Target=XM_003444282.1%201%20140%20+
LG23	refseq	CDS	7883431	7883494	100	+	2	Name=XM_003444282.1;Parent=19418274;ID=19418301;Target=XM_003444282.1%20141%20204%20+
LG23	refseq	CDS	7885321	7885456	100	+	0	Name=XM_003444282.1;Parent=19418274;ID=19418302;Target=XM_003444282.1%20205%20340%20+
LG23	refseq	CDS	7885546	7885687	100	+	1	Name=XM_003444282.1;Parent=19418274;ID=19418303;Target=XM_003444282.1%20341%20482%20+
LG23	refseq	CDS	7885855	7885995	100	+	2	Name=XM_003444282.1;Parent=19418274;ID=19418304;Target=XM_003444282.1%20483%20623%20+
LG23	refseq	CDS	7886088	7886198	100	+	2	Name=XM_003444282.1;Parent=19418274;ID=19418305;Target=XM_003444282.1%20624%20734%20+
LG23	refseq	CDS	7886285	7886327	100	+	2	Name=XM_003444282.1;Parent=19418274;ID=19418306;Target=XM_003444282.1%20735%20777%20+
LG23	refseq	CDS	7886424	7886501	100	+	0	Name=XM_003444282.1;Parent=19418274;ID=19418307;Target=XM_003444282.1%20778%20855%20+
LG23	refseq	CDS	7886586	7886709	100	+	0	Name=XM_003444282.1;Parent=19418274;ID=19418308;Target=XM_003444282.1%20856%20979%20+
LG23	refseq	CDS	7888887	7888993	100	+	1	Name=XM_003444282.1;Parent=19418274;ID=19418309;Target=XM_003444282.1%20980%201086%20+
LG23	refseq	CDS	7889087	7889189	100	+	0	Name=XM_003444282.1;Parent=19418274;ID=19418310;Target=XM_003444282.1%201087%201189%20+
LG23	refseq	CDS	7889271	7889467	100	+	1	Name=XM_003444282.1;Parent=19418274;ID=19418311;Target=XM_003444282.1%201190%201386%20+
LG23	refseq	CDS	7889560	7889677	100	+	0	Name=XM_003444282.1;Parent=19418274;ID=19418312;Target=XM_003444282.1%201387%201504%20+
LG23	refseq	CDS	7889772	7889868	100	+	1	Name=XM_003444282.1;Parent=19418274;ID=19418313;Target=XM_003444282.1%201505%201601%20+
LG23	refseq	CDS	7893179	7893317	100	+	2	Name=XM_003444282.1;Parent=19418274;ID=19418314;Target=XM_003444282.1%201602%201740%20+
LG23	refseq	CDS	7893519	7893627	100	+	0	Name=XM_003444282.1;Parent=19418274;ID=19418315;Target=XM_003444282.1%201741%201849%20+
LG23	refseq	CDS	7893792	7893880	100	+	1	Name=XM_003444282.1;Parent=19418274;ID=19418316;Target=XM_003444282.1%201850%201938%20+
LG23	refseq	CDS	7894467	7894548	100	+	0	Name=XM_003444282.1;Parent=19418274;ID=19418317;Target=XM_003444282.1%201939%202020%20+
LG23	refseq	CDS	7895463	7895552	100	+	1	Name=XM_003444282.1;Parent=19418274;ID=19418318;Target=XM_003444282.1%202021%202110%20+
LG23	refseq	CDS	7895630	7895740	100	+	1	Name=XM_003444282.1;Parent=19418274;ID=19418319;Target=XM_003444282.1%202111%202221%20+
LG23	refseq	CDS	7896624	7896703	100	+	1	Name=XM_003444282.1;Parent=19418274;ID=19418320;Target=XM_003444282.1%202222%202301%20+
LG23	refseq	CDS	7896793	7896880	100	+	0	Name=XM_003444282.1;Parent=19418274;ID=19418321;Target=XM_003444282.1%202302%202389%20+
LG23	refseq	CDS	7896964	7897110	100	+	1	Name=XM_003444282.1;Parent=19418274;ID=19418322;Target=XM_003444282.1%202390%202536%20+
LG23	refseq	CDS	7897201	7897264	100	+	1	Name=XM_003444282.1;Parent=19418274;ID=19418323;Target=XM_003444282.1%202537%202600%20+
LG23	refseq	CDS	7899491	7899690	100	+	2	Name=XM_003444282.1;Parent=19418274;ID=19418324;Target=XM_003444282.1%202601%202800%20+
LG23	refseq	mRNA	7847927	7872302	.	+	.	Name=XM_003444279.1;ID=19421015;Identity=100.0;Coverage=100.0;Note=%20PREDICTED:%20Oreochromis%20niloticus%20myosin-VIIa-like%20(LOC100693337),%20mRNA
LG23	refseq	exon	7847927	7847944	100	+	.	Name=XM_003444279.1;Parent=19421015;ID=19421016;Target=XM_003444279.1%201%2018%20+
LG23	refseq	exon	7848041	7848142	100	+	.	Name=XM_003444279.1;Parent=19421015;ID=19421017;Target=XM_003444279.1%2019%20120%20+
LG23	refseq	exon	7848266	7848418	100	+	.	Name=XM_003444279.1;Parent=19421015;ID=19421018;Target=XM_003444279.1%20121%20273%20+
LG23	refseq	exon	7848893	7849077	100	+	.	Name=XM_003444279.1;Parent=19421015;ID=19421019;Target=XM_003444279.1%20274%20458%20+
LG23	refseq	exon	7851127	7851248	100	+	.	Name=XM_003444279.1;Parent=19421015;ID=19421020;Target=XM_003444279.1%20459%20580%20+
LG23	refseq	exon	7851319	7851461	100	+	.	Name=XM_003444279.1;Parent=19421015;ID=19421021;Target=XM_003444279.1%20581%20723%20+
LG23	refseq	exon	7851554	7851667	100	+	.	Name=XM_003444279.1;Parent=19421015;ID=19421022;Target=XM_003444279.1%20724%20837%20+
LG23	refseq	exon	7851948	7852101	100	+	.	Name=XM_003444279.1;Parent=19421015;ID=19421023;Target=XM_003444279.1%20838%20991%20+
LG23	refseq	exon	7852187	7852263	100	+	.	Name=XM_003444279.1;Parent=19421015;ID=19421024;Target=XM_003444279.1%20992%201068%20+
LG23	refseq	exon	7852342	7852461	100	+	.	Name=XM_003444279.1;Parent=19421015;ID=19421025;Target=XM_003444279.1%201069%201188%20+
LG23	refseq	exon	7854747	7854886	100	+	.	Name=XM_003444279.1;Parent=19421015;ID=19421026;Target=XM_003444279.1%201189%201328%20+
LG23	refseq	exon	7854971	7855181	100	+	.	Name=XM_003444279.1;Parent=19421015;ID=19421027;Target=XM_003444279.1%201329%201539%20+
LG23	refseq	exon	7855260	7855395	100	+	.	Name=XM_003444279.1;Parent=19421015;ID=19421028;Target=XM_003444279.1%201540%201675%20+
LG23	refseq	exon	7855479	7855651	100	+	.	Name=XM_003444279.1;Parent=19421015;ID=19421029;Target=XM_003444279.1%201676%201848%20+
LG23	refseq	exon	7855763	7855882	100	+	.	Name=XM_003444279.1;Parent=19421015;ID=19421030;Target=XM_003444279.1%201849%201968%20+
LG23	refseq	exon	7855989	7856147	100	+	.	Name=XM_003444279.1;Parent=19421015;ID=19421031;Target=XM_003444279.1%201969%202127%20+
LG23	refseq	exon	7856298	7856390	100	+	.	Name=XM_003444279.1;Parent=19421015;ID=19421032;Target=XM_003444279.1%202128%202220%20+
LG23	refseq	exon	7856930	7857024	100	+	.	Name=XM_003444279.1;Parent=19421015;ID=19421033;Target=XM_003444279.1%202221%202315%20+
LG23	refseq	exon	7857117	7857201	100	+	.	Name=XM_003444279.1;Parent=19421015;ID=19421034;Target=XM_003444279.1%202316%202400%20+
LG23	refseq	exon	7857290	7857508	100	+	.	Name=XM_003444279.1;Parent=19421015;ID=19421035;Target=XM_003444279.1%202401%202619%20+
LG23	refseq	exon	7857957	7858151	100	+	.	Name=XM_003444279.1;Parent=19421015;ID=19421036;Target=XM_003444279.1%202620%202814%20+
LG23	refseq	exon	7858247	7858456	100	+	.	Name=XM_003444279.1;Parent=19421015;ID=19421037;Target=XM_003444279.1%202815%203024%20+
LG23	refseq	exon	7858549	7858713	100	+	.	Name=XM_003444279.1;Parent=19421015;ID=19421038;Target=XM_003444279.1%203025%203189%20+
LG23	refseq	exon	7859289	7859588	100	+	.	Name=XM_003444279.1;Parent=19421015;ID=19421039;Target=XM_003444279.1%203190%203489%20+
LG23	refseq	exon	7859667	7859827	100	+	.	Name=XM_003444279.1;Parent=19421015;ID=19421040;Target=XM_003444279.1%203490%203650%20+
LG23	refseq	exon	7859909	7860035	100	+	.	Name=XM_003444279.1;Parent=19421015;ID=19421041;Target=XM_003444279.1%203651%203777%20+
LG23	refseq	exon	7860110	7860229	100	+	.	Name=XM_003444279.1;Parent=19421015;ID=19421042;Target=XM_003444279.1%203778%203897%20+
LG23	refseq	exon	7861014	7861187	100	+	.	Name=XM_003444279.1;Parent=19421015;ID=19421043;Target=XM_003444279.1%203898%204071%20+
LG23	refseq	exon	7862053	7862280	100	+	.	Name=XM_003444279.1;Parent=19421015;ID=19421044;Target=XM_003444279.1%204072%204299%20+
LG23	refseq	exon	7862377	7862544	100	+	.	Name=XM_003444279.1;Parent=19421015;ID=19421045;Target=XM_003444279.1%204300%204467%20+
LG23	refseq	exon	7862643	7862760	100	+	.	Name=XM_003444279.1;Parent=19421015;ID=19421046;Target=XM_003444279.1%204468%204585%20+
LG23	refseq	exon	7863159	7863285	100	+	.	Name=XM_003444279.1;Parent=19421015;ID=19421047;Target=XM_003444279.1%204586%204712%20+
LG23	refseq	exon	7863710	7863876	100	+	.	Name=XM_003444279.1;Parent=19421015;ID=19421048;Target=XM_003444279.1%204713%204879%20+
LG23	refseq	exon	7863964	7864145	100	+	.	Name=XM_003444279.1;Parent=19421015;ID=19421049;Target=XM_003444279.1%204880%205061%20+
LG23	refseq	exon	7864368	7864489	100	+	.	Name=XM_003444279.1;Parent=19421015;ID=19421050;Target=XM_003444279.1%205062%205183%20+
LG23	refseq	exon	7864584	7864738	100	+	.	Name=XM_003444279.1;Parent=19421015;ID=19421051;Target=XM_003444279.1%205184%205338%20+
LG23	refseq	exon	7865847	7866000	100	+	.	Name=XM_003444279.1;Parent=19421015;ID=19421052;Target=XM_003444279.1%205339%205492%20+
LG23	refseq	exon	7866511	7866666	100	+	.	Name=XM_003444279.1;Parent=19421015;ID=19421053;Target=XM_003444279.1%205493%205648%20+
LG23	refseq	exon	7868539	7868644	100	+	.	Name=XM_003444279.1;Parent=19421015;ID=19421054;Target=XM_003444279.1%205649%205754%20+
LG23	refseq	exon	7868756	7868869	100	+	.	Name=XM_003444279.1;Parent=19421015;ID=19421055;Target=XM_003444279.1%205755%205868%20+
LG23	refseq	exon	7868969	7869053	100	+	.	Name=XM_003444279.1;Parent=19421015;ID=19421056;Target=XM_003444279.1%205869%205953%20+
LG23	refseq	exon	7869151	7869251	100	+	.	Name=XM_003444279.1;Parent=19421015;ID=19421057;Target=XM_003444279.1%205954%206054%20+
LG23	refseq	exon	7869471	7869656	100	+	.	Name=XM_003444279.1;Parent=19421015;ID=19421058;Target=XM_003444279.1%206055%206240%20+
LG23	refseq	exon	7871327	7871443	100	+	.	Name=XM_003444279.1;Parent=19421015;ID=19421059;Target=XM_003444279.1%206241%206357%20+
LG23	refseq	exon	7871650	7871733	100	+	.	Name=XM_003444279.1;Parent=19421015;ID=19421060;Target=XM_003444279.1%206358%206441%20+
LG23	refseq	exon	7871839	7871958	100	+	.	Name=XM_003444279.1;Parent=19421015;ID=19421061;Target=XM_003444279.1%206442%206561%20+
LG23	refseq	exon	7872042	7872302	100	+	.	Name=XM_003444279.1;Parent=19421015;ID=19421062;Target=XM_003444279.1%206562%206822%20+
LG23	refseq	CDS	7847927	7847944	100	+	0	Name=XM_003444279.1;Parent=19421015;ID=19421063;Target=XM_003444279.1%201%2018%20+
LG23	refseq	CDS	7848041	7848142	100	+	0	Name=XM_003444279.1;Parent=19421015;ID=19421064;Target=XM_003444279.1%2019%20120%20+
LG23	refseq	CDS	7848266	7848418	100	+	0	Name=XM_003444279.1;Parent=19421015;ID=19421065;Target=XM_003444279.1%20121%20273%20+
LG23	refseq	CDS	7848893	7849077	100	+	0	Name=XM_003444279.1;Parent=19421015;ID=19421066;Target=XM_003444279.1%20274%20458%20+
LG23	refseq	CDS	7851127	7851248	100	+	2	Name=XM_003444279.1;Parent=19421015;ID=19421067;Target=XM_003444279.1%20459%20580%20+
LG23	refseq	CDS	7851319	7851461	100	+	1	Name=XM_003444279.1;Parent=19421015;ID=19421068;Target=XM_003444279.1%20581%20723%20+
LG23	refseq	CDS	7851554	7851667	100	+	0	Name=XM_003444279.1;Parent=19421015;ID=19421069;Target=XM_003444279.1%20724%20837%20+
LG23	refseq	CDS	7851948	7852101	100	+	0	Name=XM_003444279.1;Parent=19421015;ID=19421070;Target=XM_003444279.1%20838%20991%20+
LG23	refseq	CDS	7852187	7852263	100	+	1	Name=XM_003444279.1;Parent=19421015;ID=19421071;Target=XM_003444279.1%20992%201068%20+
LG23	refseq	CDS	7852342	7852461	100	+	0	Name=XM_003444279.1;Parent=19421015;ID=19421072;Target=XM_003444279.1%201069%201188%20+
LG23	refseq	CDS	7854747	7854886	100	+	0	Name=XM_003444279.1;Parent=19421015;ID=19421073;Target=XM_003444279.1%201189%201328%20+
LG23	refseq	CDS	7854971	7855181	100	+	2	Name=XM_003444279.1;Parent=19421015;ID=19421074;Target=XM_003444279.1%201329%201539%20+
LG23	refseq	CDS	7855260	7855395	100	+	0	Name=XM_003444279.1;Parent=19421015;ID=19421075;Target=XM_003444279.1%201540%201675%20+
LG23	refseq	CDS	7855479	7855651	100	+	1	Name=XM_003444279.1;Parent=19421015;ID=19421076;Target=XM_003444279.1%201676%201848%20+
LG23	refseq	CDS	7855763	7855882	100	+	0	Name=XM_003444279.1;Parent=19421015;ID=19421077;Target=XM_003444279.1%201849%201968%20+
LG23	refseq	CDS	7855989	7856147	100	+	0	Name=XM_003444279.1;Parent=19421015;ID=19421078;Target=XM_003444279.1%201969%202127%20+
LG23	refseq	CDS	7856298	7856390	100	+	0	Name=XM_003444279.1;Parent=19421015;ID=19421079;Target=XM_003444279.1%202128%202220%20+
LG23	refseq	CDS	7856930	7857024	100	+	0	Name=XM_003444279.1;Parent=19421015;ID=19421080;Target=XM_003444279.1%202221%202315%20+
LG23	refseq	CDS	7857117	7857201	100	+	2	Name=XM_003444279.1;Parent=19421015;ID=19421081;Target=XM_003444279.1%202316%202400%20+
LG23	refseq	CDS	7857290	7857508	100	+	0	Name=XM_003444279.1;Parent=19421015;ID=19421082;Target=XM_003444279.1%202401%202619%20+
LG23	refseq	CDS	7857957	7858151	100	+	0	Name=XM_003444279.1;Parent=19421015;ID=19421083;Target=XM_003444279.1%202620%202814%20+
LG23	refseq	CDS	7858247	7858456	100	+	0	Name=XM_003444279.1;Parent=19421015;ID=19421084;Target=XM_003444279.1%202815%203024%20+
LG23	refseq	CDS	7858549	7858713	100	+	0	Name=XM_003444279.1;Parent=19421015;ID=19421085;Target=XM_003444279.1%203025%203189%20+
LG23	refseq	CDS	7859289	7859588	100	+	0	Name=XM_003444279.1;Parent=19421015;ID=19421086;Target=XM_003444279.1%203190%203489%20+
LG23	refseq	CDS	7859667	7859827	100	+	0	Name=XM_003444279.1;Parent=19421015;ID=19421087;Target=XM_003444279.1%203490%203650%20+
LG23	refseq	CDS	7859909	7860035	100	+	2	Name=XM_003444279.1;Parent=19421015;ID=19421088;Target=XM_003444279.1%203651%203777%20+
LG23	refseq	CDS	7860110	7860229	100	+	0	Name=XM_003444279.1;Parent=19421015;ID=19421089;Target=XM_003444279.1%203778%203897%20+
LG23	refseq	CDS	7861014	7861187	100	+	0	Name=XM_003444279.1;Parent=19421015;ID=19421090;Target=XM_003444279.1%203898%204071%20+
LG23	refseq	CDS	7862053	7862280	100	+	0	Name=XM_003444279.1;Parent=19421015;ID=19421091;Target=XM_003444279.1%204072%204299%20+
LG23	refseq	CDS	7862377	7862544	100	+	0	Name=XM_003444279.1;Parent=19421015;ID=19421092;Target=XM_003444279.1%204300%204467%20+
LG23	refseq	CDS	7862643	7862760	100	+	0	Name=XM_003444279.1;Parent=19421015;ID=19421093;Target=XM_003444279.1%204468%204585%20+
LG23	refseq	CDS	7863159	7863285	100	+	1	Name=XM_003444279.1;Parent=19421015;ID=19421094;Target=XM_003444279.1%204586%204712%20+
LG23	refseq	CDS	7863710	7863876	100	+	2	Name=XM_003444279.1;Parent=19421015;ID=19421095;Target=XM_003444279.1%204713%204879%20+
LG23	refseq	CDS	7863964	7864145	100	+	1	Name=XM_003444279.1;Parent=19421015;ID=19421096;Target=XM_003444279.1%204880%205061%20+
LG23	refseq	CDS	7864368	7864489	100	+	0	Name=XM_003444279.1;Parent=19421015;ID=19421097;Target=XM_003444279.1%205062%205183%20+
LG23	refseq	CDS	7864584	7864738	100	+	2	Name=XM_003444279.1;Parent=19421015;ID=19421098;Target=XM_003444279.1%205184%205338%20+
LG23	refseq	CDS	7865847	7866000	100	+	1	Name=XM_003444279.1;Parent=19421015;ID=19421099;Target=XM_003444279.1%205339%205492%20+
LG23	refseq	CDS	7866511	7866666	100	+	2	Name=XM_003444279.1;Parent=19421015;ID=19421100;Target=XM_003444279.1%205493%205648%20+
LG23	refseq	CDS	7868539	7868644	100	+	2	Name=XM_003444279.1;Parent=19421015;ID=19421101;Target=XM_003444279.1%205649%205754%20+
LG23	refseq	CDS	7868756	7868869	100	+	0	Name=XM_003444279.1;Parent=19421015;ID=19421102;Target=XM_003444279.1%205755%205868%20+
LG23	refseq	CDS	7868969	7869053	100	+	0	Name=XM_003444279.1;Parent=19421015;ID=19421103;Target=XM_003444279.1%205869%205953%20+
LG23	refseq	CDS	7869151	7869251	100	+	1	Name=XM_003444279.1;Parent=19421015;ID=19421104;Target=XM_003444279.1%205954%206054%20+
LG23	refseq	CDS	7869471	7869656	100	+	0	Name=XM_003444279.1;Parent=19421015;ID=19421105;Target=XM_003444279.1%206055%206240%20+
LG23	refseq	CDS	7871327	7871443	100	+	0	Name=XM_003444279.1;Parent=19421015;ID=19421106;Target=XM_003444279.1%206241%206357%20+
LG23	refseq	CDS	7871650	7871733	100	+	0	Name=XM_003444279.1;Parent=19421015;ID=19421107;Target=XM_003444279.1%206358%206441%20+
LG23	refseq	CDS	7871839	7871958	100	+	0	Name=XM_003444279.1;Parent=19421015;ID=19421108;Target=XM_003444279.1%206442%206561%20+
LG23	refseq	CDS	7872042	7872135	100	+	0	Name=XM_003444279.1;Parent=19421015;ID=19421109;Target=XM_003444279.1%206562%206655%20+
LG23	refseq	mRNA	7907993	7911044	.	-	.	Name=XM_003444215.1;ID=19418432;Identity=100.0;Coverage=100.0;Note=%20PREDICTED:%20Oreochromis%20niloticus%20B-cell%20lymphoma%206%20protein%20homolog%20(LOC100697595),%20mRNA
LG23	refseq	exon	7910884	7911044	100	-	.	Name=XM_003444215.1;Parent=19418432;ID=19418433;Target=XM_003444215.1%201%20161%20+
LG23	refseq	exon	7910571	7910792	100	-	.	Name=XM_003444215.1;Parent=19418432;ID=19418434;Target=XM_003444215.1%20162%20383%20+
LG23	refseq	exon	7909518	7910468	100	-	.	Name=XM_003444215.1;Parent=19418432;ID=19418435;Target=XM_003444215.1%20384%201334%20+
LG23	refseq	exon	7909083	7909264	100	-	.	Name=XM_003444215.1;Parent=19418432;ID=19418436;Target=XM_003444215.1%201335%201516%20+
LG23	refseq	exon	7908830	7908997	100	-	.	Name=XM_003444215.1;Parent=19418432;ID=19418437;Target=XM_003444215.1%201517%201684%20+
LG23	refseq	exon	7908615	7908745	100	-	.	Name=XM_003444215.1;Parent=19418432;ID=19418438;Target=XM_003444215.1%201685%201815%20+
LG23	refseq	exon	7908225	7908362	100	-	.	Name=XM_003444215.1;Parent=19418432;ID=19418439;Target=XM_003444215.1%201816%201953%20+
LG23	refseq	exon	7907993	7908136	100	-	.	Name=XM_003444215.1;Parent=19418432;ID=19418440;Target=XM_003444215.1%201954%202097%20+
LG23	refseq	CDS	7910884	7911044	100	-	0	Name=XM_003444215.1;Parent=19418432;ID=19418441;Target=XM_003444215.1%201%20161%20+
LG23	refseq	CDS	7910571	7910792	100	-	2	Name=XM_003444215.1;Parent=19418432;ID=19418442;Target=XM_003444215.1%20162%20383%20+
LG23	refseq	CDS	7909518	7910468	100	-	2	Name=XM_003444215.1;Parent=19418432;ID=19418443;Target=XM_003444215.1%20384%201334%20+
LG23	refseq	CDS	7909083	7909264	100	-	2	Name=XM_003444215.1;Parent=19418432;ID=19418444;Target=XM_003444215.1%201335%201516%20+
LG23	refseq	CDS	7908830	7908997	100	-	1	Name=XM_003444215.1;Parent=19418432;ID=19418445;Target=XM_003444215.1%201517%201684%20+
LG23	refseq	CDS	7908615	7908745	100	-	1	Name=XM_003444215.1;Parent=19418432;ID=19418446;Target=XM_003444215.1%201685%201815%20+
LG23	refseq	CDS	7908225	7908362	100	-	0	Name=XM_003444215.1;Parent=19418432;ID=19418447;Target=XM_003444215.1%201816%201953%20+
LG23	refseq	CDS	7907995	7908136	100	-	0	Name=XM_003444215.1;Parent=19418432;ID=19418448;Target=XM_003444215.1%201954%202095%20+
LG23	refseq	mRNA	8152546	8176431	.	+	.	Name=XM_003444216.1;ID=19416458;Identity=100.0;Coverage=100.0;Note=%20PREDICTED:%20Oreochromis%20niloticus%20tumor%20protein%20p63-regulated%20gene%201-like%20protein-like%20(LOC100697866),%20mRNA
LG23	refseq	exon	8152546	8152592	100	+	.	Name=XM_003444216.1;Parent=19416458;ID=19416459;Target=XM_003444216.1%201%2047%20+
LG23	refseq	exon	8152742	8153001	100	+	.	Name=XM_003444216.1;Parent=19416458;ID=19416460;Target=XM_003444216.1%2048%20307%20+
LG23	refseq	exon	8154028	8154119	100	+	.	Name=XM_003444216.1;Parent=19416458;ID=19416461;Target=XM_003444216.1%20308%20399%20+
LG23	refseq	exon	8157653	8157829	100	+	.	Name=XM_003444216.1;Parent=19416458;ID=19416462;Target=XM_003444216.1%20400%20576%20+
LG23	refseq	exon	8171924	8172077	100	+	.	Name=XM_003444216.1;Parent=19416458;ID=19416463;Target=XM_003444216.1%20577%20730%20+
LG23	refseq	exon	8175992	8176431	100	+	.	Name=XM_003444216.1;Parent=19416458;ID=19416464;Target=XM_003444216.1%20731%201170%20+
LG23	refseq	CDS	8152762	8153001	100	+	0	Name=XM_003444216.1;Parent=19416458;ID=19416465;Target=XM_003444216.1%2068%20307%20+
LG23	refseq	CDS	8154028	8154119	100	+	0	Name=XM_003444216.1;Parent=19416458;ID=19416466;Target=XM_003444216.1%20308%20399%20+
LG23	refseq	CDS	8157653	8157829	100	+	2	Name=XM_003444216.1;Parent=19416458;ID=19416467;Target=XM_003444216.1%20400%20576%20+
LG23	refseq	CDS	8171924	8172077	100	+	2	Name=XM_003444216.1;Parent=19416458;ID=19416468;Target=XM_003444216.1%20577%20730%20+
LG23	refseq	CDS	8175992	8176184	100	+	0	Name=XM_003444216.1;Parent=19416458;ID=19416469;Target=XM_003444216.1%20731%20923%20+
LG23	refseq	mRNA	8223423	8241979	.	+	.	Name=XM_003444217.1;ID=19416015;Identity=100.0;Coverage=100.0;Note=%20PREDICTED:%20Oreochromis%20niloticus%20tumor%20protein%2063-like,%20transcript%20variant%201%20(LOC100698132),%20mRNA
LG23	refseq	exon	8223423	8223464	100	+	.	Name=XM_003444217.1;Parent=19416015;ID=19416016;Target=XM_003444217.1%201%2042%20+
LG23	refseq	exon	8227248	8227505	100	+	.	Name=XM_003444217.1;Parent=19416015;ID=19416017;Target=XM_003444217.1%2043%20300%20+
LG23	refseq	exon	8235160	8235346	100	+	.	Name=XM_003444217.1;Parent=19416015;ID=19416018;Target=XM_003444217.1%20301%20487%20+
LG23	refseq	exon	8235435	8235550	100	+	.	Name=XM_003444217.1;Parent=19416015;ID=19416019;Target=XM_003444217.1%20488%20603%20+
LG23	refseq	exon	8235859	8235968	100	+	.	Name=XM_003444217.1;Parent=19416015;ID=19416020;Target=XM_003444217.1%20604%20713%20+
LG23	refseq	exon	8236062	8236186	100	+	.	Name=XM_003444217.1;Parent=19416015;ID=19416021;Target=XM_003444217.1%20714%20838%20+
LG23	refseq	exon	8236386	8236468	100	+	.	Name=XM_003444217.1;Parent=19416015;ID=19416022;Target=XM_003444217.1%20839%20921%20+
LG23	refseq	exon	8236551	8236675	100	+	.	Name=XM_003444217.1;Parent=19416015;ID=19416023;Target=XM_003444217.1%20922%201046%20+
LG23	refseq	exon	8240043	8240188	100	+	.	Name=XM_003444217.1;Parent=19416015;ID=19416024;Target=XM_003444217.1%201047%201192%20+
LG23	refseq	exon	8240449	8240596	100	+	.	Name=XM_003444217.1;Parent=19416015;ID=19416025;Target=XM_003444217.1%201193%201340%20+
LG23	refseq	exon	8241491	8241584	100	+	.	Name=XM_003444217.1;Parent=19416015;ID=19416026;Target=XM_003444217.1%201341%201434%20+
LG23	refseq	exon	8241683	8241979	100	+	.	Name=XM_003444217.1;Parent=19416015;ID=19416027;Target=XM_003444217.1%201435%201731%20+
LG23	refseq	CDS	8223423	8223464	100	+	0	Name=XM_003444217.1;Parent=19416015;ID=19416028;Target=XM_003444217.1%201%2042%20+
LG23	refseq	CDS	8227248	8227505	100	+	0	Name=XM_003444217.1;Parent=19416015;ID=19416029;Target=XM_003444217.1%2043%20300%20+
LG23	refseq	CDS	8235160	8235346	100	+	0	Name=XM_003444217.1;Parent=19416015;ID=19416030;Target=XM_003444217.1%20301%20487%20+
LG23	refseq	CDS	8235435	8235550	100	+	1	Name=XM_003444217.1;Parent=19416015;ID=19416031;Target=XM_003444217.1%20488%20603%20+
LG23	refseq	CDS	8235859	8235968	100	+	0	Name=XM_003444217.1;Parent=19416015;ID=19416032;Target=XM_003444217.1%20604%20713%20+
LG23	refseq	CDS	8236062	8236186	100	+	2	Name=XM_003444217.1;Parent=19416015;ID=19416033;Target=XM_003444217.1%20714%20838%20+
LG23	refseq	CDS	8236386	8236468	100	+	1	Name=XM_003444217.1;Parent=19416015;ID=19416034;Target=XM_003444217.1%20839%20921%20+
LG23	refseq	CDS	8236551	8236675	100	+	0	Name=XM_003444217.1;Parent=19416015;ID=19416035;Target=XM_003444217.1%20922%201046%20+
LG23	refseq	CDS	8240043	8240188	100	+	2	Name=XM_003444217.1;Parent=19416015;ID=19416036;Target=XM_003444217.1%201047%201192%20+
LG23	refseq	CDS	8240449	8240596	100	+	1	Name=XM_003444217.1;Parent=19416015;ID=19416037;Target=XM_003444217.1%201193%201340%20+
LG23	refseq	CDS	8241491	8241584	100	+	2	Name=XM_003444217.1;Parent=19416015;ID=19416038;Target=XM_003444217.1%201341%201434%20+
LG23	refseq	CDS	8241683	8241977	100	+	0	Name=XM_003444217.1;Parent=19416015;ID=19416039;Target=XM_003444217.1%201435%201729%20+
LG23	refseq	mRNA	8223423	8241979	.	+	.	Name=XM_003444218.1;ID=19416125;Identity=100.0;Coverage=100.0;Note=%20PREDICTED:%20Oreochromis%20niloticus%20tumor%20protein%2063-like,%20transcript%20variant%202%20(LOC100698132),%20mRNA
LG23	refseq	exon	8223423	8223464	100	+	.	Name=XM_003444218.1;Parent=19416125;ID=19416126;Target=XM_003444218.1%201%2042%20+
LG23	refseq	exon	8227248	8227505	100	+	.	Name=XM_003444218.1;Parent=19416125;ID=19416127;Target=XM_003444218.1%2043%20300%20+
LG23	refseq	exon	8235160	8235346	100	+	.	Name=XM_003444218.1;Parent=19416125;ID=19416128;Target=XM_003444218.1%20301%20487%20+
LG23	refseq	exon	8235435	8235550	100	+	.	Name=XM_003444218.1;Parent=19416125;ID=19416129;Target=XM_003444218.1%20488%20603%20+
LG23	refseq	exon	8235859	8235968	100	+	.	Name=XM_003444218.1;Parent=19416125;ID=19416130;Target=XM_003444218.1%20604%20713%20+
LG23	refseq	exon	8236062	8236186	100	+	.	Name=XM_003444218.1;Parent=19416125;ID=19416131;Target=XM_003444218.1%20714%20838%20+
LG23	refseq	exon	8236386	8236468	100	+	.	Name=XM_003444218.1;Parent=19416125;ID=19416132;Target=XM_003444218.1%20839%20921%20+
LG23	refseq	exon	8236551	8236675	100	+	.	Name=XM_003444218.1;Parent=19416125;ID=19416133;Target=XM_003444218.1%20922%201046%20+
LG23	refseq	exon	8240043	8240227	100	+	.	Name=XM_003444218.1;Parent=19416125;ID=19416134;Target=XM_003444218.1%201047%201231%20+
LG23	refseq	exon	8240431	8240596	100	+	.	Name=XM_003444218.1;Parent=19416125;ID=19416135;Target=XM_003444218.1%201232%201397%20+
LG23	refseq	exon	8241491	8241584	100	+	.	Name=XM_003444218.1;Parent=19416125;ID=19416136;Target=XM_003444218.1%201398%201491%20+
LG23	refseq	exon	8241683	8241979	100	+	.	Name=XM_003444218.1;Parent=19416125;ID=19416137;Target=XM_003444218.1%201492%201788%20+
LG23	refseq	CDS	8223423	8223464	100	+	0	Name=XM_003444218.1;Parent=19416125;ID=19416138;Target=XM_003444218.1%201%2042%20+
LG23	refseq	CDS	8227248	8227505	100	+	0	Name=XM_003444218.1;Parent=19416125;ID=19416139;Target=XM_003444218.1%2043%20300%20+
LG23	refseq	CDS	8235160	8235346	100	+	0	Name=XM_003444218.1;Parent=19416125;ID=19416140;Target=XM_003444218.1%20301%20487%20+
LG23	refseq	CDS	8235435	8235550	100	+	1	Name=XM_003444218.1;Parent=19416125;ID=19416141;Target=XM_003444218.1%20488%20603%20+
LG23	refseq	CDS	8235859	8235968	100	+	0	Name=XM_003444218.1;Parent=19416125;ID=19416142;Target=XM_003444218.1%20604%20713%20+
LG23	refseq	CDS	8236062	8236186	100	+	2	Name=XM_003444218.1;Parent=19416125;ID=19416143;Target=XM_003444218.1%20714%20838%20+
LG23	refseq	CDS	8236386	8236468	100	+	1	Name=XM_003444218.1;Parent=19416125;ID=19416144;Target=XM_003444218.1%20839%20921%20+
LG23	refseq	CDS	8236551	8236675	100	+	0	Name=XM_003444218.1;Parent=19416125;ID=19416145;Target=XM_003444218.1%20922%201046%20+
LG23	refseq	CDS	8240043	8240227	100	+	2	Name=XM_003444218.1;Parent=19416125;ID=19416146;Target=XM_003444218.1%201047%201231%20+
LG23	refseq	CDS	8240431	8240596	100	+	1	Name=XM_003444218.1;Parent=19416125;ID=19416147;Target=XM_003444218.1%201232%201397%20+
LG23	refseq	CDS	8241491	8241584	100	+	2	Name=XM_003444218.1;Parent=19416125;ID=19416148;Target=XM_003444218.1%201398%201491%20+
LG23	refseq	CDS	8241683	8241977	100	+	0	Name=XM_003444218.1;Parent=19416125;ID=19416149;Target=XM_003444218.1%201492%201786%20+
LG23	refseq	mRNA	8244617	8252603	.	-	.	Name=XM_003444285.1;ID=19418114;Identity=100.0;Coverage=100.0;Note=%20PREDICTED:%20Oreochromis%20niloticus%20zinc%20finger%20and%20BTB%20domain%20containing%2011%20(ZBTB11),%20mRNA
LG23	refseq	exon	8252294	8252603	100	-	.	Name=XM_003444285.1;Parent=19418114;ID=19418115;Target=XM_003444285.1%201%20310%20+
LG23	refseq	exon	8251082	8251329	100	-	.	Name=XM_003444285.1;Parent=19418114;ID=19418116;Target=XM_003444285.1%20311%20558%20+
LG23	refseq	exon	8249848	8250079	100	-	.	Name=XM_003444285.1;Parent=19418114;ID=19418117;Target=XM_003444285.1%20559%20790%20+
LG23	refseq	exon	8248742	8249763	100	-	.	Name=XM_003444285.1;Parent=19418114;ID=19418118;Target=XM_003444285.1%20791%201812%20+
LG23	refseq	exon	8247842	8247886	100	-	.	Name=XM_003444285.1;Parent=19418114;ID=19418119;Target=XM_003444285.1%201813%201857%20+
LG23	refseq	exon	8247569	8247700	100	-	.	Name=XM_003444285.1;Parent=19418114;ID=19418120;Target=XM_003444285.1%201858%201989%20+
LG23	refseq	exon	8247066	8247486	100	-	.	Name=XM_003444285.1;Parent=19418114;ID=19418121;Target=XM_003444285.1%201990%202410%20+
LG23	refseq	exon	8246336	8246453	100	-	.	Name=XM_003444285.1;Parent=19418114;ID=19418122;Target=XM_003444285.1%202411%202528%20+
LG23	refseq	exon	8246097	8246255	100	-	.	Name=XM_003444285.1;Parent=19418114;ID=19418123;Target=XM_003444285.1%202529%202687%20+
LG23	refseq	exon	8245372	8245547	100	-	.	Name=XM_003444285.1;Parent=19418114;ID=19418124;Target=XM_003444285.1%202688%202863%20+
LG23	refseq	exon	8244617	8245158	100	-	.	Name=XM_003444285.1;Parent=19418114;ID=19418125;Target=XM_003444285.1%202864%203405%20+
LG23	refseq	CDS	8252294	8252603	100	-	0	Name=XM_003444285.1;Parent=19418114;ID=19418126;Target=XM_003444285.1%201%20310%20+
LG23	refseq	CDS	8251082	8251329	100	-	1	Name=XM_003444285.1;Parent=19418114;ID=19418127;Target=XM_003444285.1%20311%20558%20+
LG23	refseq	CDS	8249848	8250079	100	-	0	Name=XM_003444285.1;Parent=19418114;ID=19418128;Target=XM_003444285.1%20559%20790%20+
LG23	refseq	CDS	8248742	8249763	100	-	1	Name=XM_003444285.1;Parent=19418114;ID=19418129;Target=XM_003444285.1%20791%201812%20+
LG23	refseq	CDS	8247842	8247886	100	-	0	Name=XM_003444285.1;Parent=19418114;ID=19418130;Target=XM_003444285.1%201813%201857%20+
LG23	refseq	CDS	8247569	8247700	100	-	0	Name=XM_003444285.1;Parent=19418114;ID=19418131;Target=XM_003444285.1%201858%201989%20+
LG23	refseq	CDS	8247066	8247486	100	-	0	Name=XM_003444285.1;Parent=19418114;ID=19418132;Target=XM_003444285.1%201990%202410%20+
LG23	refseq	CDS	8246336	8246453	100	-	1	Name=XM_003444285.1;Parent=19418114;ID=19418133;Target=XM_003444285.1%202411%202528%20+
LG23	refseq	CDS	8246097	8246255	100	-	2	Name=XM_003444285.1;Parent=19418114;ID=19418134;Target=XM_003444285.1%202529%202687%20+
LG23	refseq	CDS	8245372	8245547	100	-	2	Name=XM_003444285.1;Parent=19418114;ID=19418135;Target=XM_003444285.1%202688%202863%20+
LG23	refseq	CDS	8244619	8245158	100	-	1	Name=XM_003444285.1;Parent=19418114;ID=19418136;Target=XM_003444285.1%202864%203403%20+
LG23	refseq	mRNA	8348016	8351994	.	+	.	Name=XM_003444222.1;ID=19416444;Identity=100.0;Coverage=100.0;Note=%20PREDICTED:%20Oreochromis%20niloticus%20inosine-uridine%20preferring%20nucleoside%20hydrolase-like%20(LOC100699379),%20mRNA
LG23	refseq	exon	8348016	8348058	100	+	.	Name=XM_003444222.1;Parent=19416444;ID=19416445;Target=XM_003444222.1%201%2043%20+
LG23	refseq	exon	8349954	8350142	100	+	.	Name=XM_003444222.1;Parent=19416444;ID=19416446;Target=XM_003444222.1%2044%20232%20+
LG23	refseq	exon	8350872	8351054	100	+	.	Name=XM_003444222.1;Parent=19416444;ID=19416447;Target=XM_003444222.1%20233%20415%20+
LG23	refseq	exon	8351199	8351310	100	+	.	Name=XM_003444222.1;Parent=19416444;ID=19416448;Target=XM_003444222.1%20416%20527%20+
LG23	refseq	exon	8351387	8351523	100	+	.	Name=XM_003444222.1;Parent=19416444;ID=19416449;Target=XM_003444222.1%20528%20664%20+
LG23	refseq	exon	8351601	8351994	100	+	.	Name=XM_003444222.1;Parent=19416444;ID=19416450;Target=XM_003444222.1%20665%201058%20+
LG23	refseq	CDS	8348016	8348058	100	+	2	Name=XM_003444222.1;Parent=19416444;ID=19416451;Target=XM_003444222.1%201%2043%20+
LG23	refseq	CDS	8349954	8350142	100	+	0	Name=XM_003444222.1;Parent=19416444;ID=19416452;Target=XM_003444222.1%2044%20232%20+
LG23	refseq	CDS	8350872	8351054	100	+	0	Name=XM_003444222.1;Parent=19416444;ID=19416453;Target=XM_003444222.1%20233%20415%20+
LG23	refseq	CDS	8351199	8351310	100	+	0	Name=XM_003444222.1;Parent=19416444;ID=19416454;Target=XM_003444222.1%20416%20527%20+
LG23	refseq	CDS	8351387	8351523	100	+	1	Name=XM_003444222.1;Parent=19416444;ID=19416455;Target=XM_003444222.1%20528%20664%20+
LG23	refseq	CDS	8351601	8351964	100	+	0	Name=XM_003444222.1;Parent=19416444;ID=19416456;Target=XM_003444222.1%20665%201028%20+
LG23	refseq	mRNA	8310656	8332270	.	-	.	Name=XM_003444221.1;ID=19416601;Identity=100.0;Coverage=100.0;Note=%20PREDICTED:%20Oreochromis%20niloticus%20nucleoside%20diphosphate%20kinase%207-like%20(LOC100699112),%20mRNA
LG23	refseq	exon	8331976	8332270	100	-	.	Name=XM_003444221.1;Parent=19416601;ID=19416602;Target=XM_003444221.1%201%20295%20+
LG23	refseq	exon	8329653	8329754	100	-	.	Name=XM_003444221.1;Parent=19416601;ID=19416603;Target=XM_003444221.1%20296%20397%20+
LG23	refseq	exon	8329285	8329451	100	-	.	Name=XM_003444221.1;Parent=19416601;ID=19416604;Target=XM_003444221.1%20398%20564%20+
LG23	refseq	exon	8327644	8327754	100	-	.	Name=XM_003444221.1;Parent=19416601;ID=19416605;Target=XM_003444221.1%20565%20675%20+
LG23	refseq	exon	8326632	8326682	100	-	.	Name=XM_003444221.1;Parent=19416601;ID=19416606;Target=XM_003444221.1%20676%20726%20+
LG23	refseq	exon	8326304	8326511	100	-	.	Name=XM_003444221.1;Parent=19416601;ID=19416607;Target=XM_003444221.1%20727%20934%20+
LG23	refseq	exon	8326105	8326210	100	-	.	Name=XM_003444221.1;Parent=19416601;ID=19416608;Target=XM_003444221.1%20935%201040%20+
LG23	refseq	exon	8320236	8320300	100	-	.	Name=XM_003444221.1;Parent=19416601;ID=19416609;Target=XM_003444221.1%201041%201105%20+
LG23	refseq	exon	8319550	8319618	100	-	.	Name=XM_003444221.1;Parent=19416601;ID=19416610;Target=XM_003444221.1%201106%201174%20+
LG23	refseq	exon	8318702	8318803	100	-	.	Name=XM_003444221.1;Parent=19416601;ID=19416611;Target=XM_003444221.1%201175%201276%20+
LG23	refseq	exon	8311257	8311364	100	-	.	Name=XM_003444221.1;Parent=19416601;ID=19416612;Target=XM_003444221.1%201277%201384%20+
LG23	refseq	exon	8310656	8310778	100	-	.	Name=XM_003444221.1;Parent=19416601;ID=19416613;Target=XM_003444221.1%201385%201507%20+
LG23	refseq	CDS	8331976	8331978	100	-	0	Name=XM_003444221.1;Parent=19416601;ID=19416614;Target=XM_003444221.1%20293%20295%20+
LG23	refseq	CDS	8329653	8329754	100	-	0	Name=XM_003444221.1;Parent=19416601;ID=19416615;Target=XM_003444221.1%20296%20397%20+
LG23	refseq	CDS	8329285	8329451	100	-	0	Name=XM_003444221.1;Parent=19416601;ID=19416616;Target=XM_003444221.1%20398%20564%20+
LG23	refseq	CDS	8327644	8327754	100	-	2	Name=XM_003444221.1;Parent=19416601;ID=19416617;Target=XM_003444221.1%20565%20675%20+
LG23	refseq	CDS	8326632	8326682	100	-	2	Name=XM_003444221.1;Parent=19416601;ID=19416618;Target=XM_003444221.1%20676%20726%20+
LG23	refseq	CDS	8326304	8326511	100	-	2	Name=XM_003444221.1;Parent=19416601;ID=19416619;Target=XM_003444221.1%20727%20934%20+
LG23	refseq	CDS	8326105	8326210	100	-	0	Name=XM_003444221.1;Parent=19416601;ID=19416620;Target=XM_003444221.1%20935%201040%20+
LG23	refseq	CDS	8320236	8320300	100	-	1	Name=XM_003444221.1;Parent=19416601;ID=19416621;Target=XM_003444221.1%201041%201105%20+
LG23	refseq	CDS	8319550	8319618	100	-	0	Name=XM_003444221.1;Parent=19416601;ID=19416622;Target=XM_003444221.1%201106%201174%20+
LG23	refseq	CDS	8318702	8318803	100	-	0	Name=XM_003444221.1;Parent=19416601;ID=19416623;Target=XM_003444221.1%201175%201276%20+
LG23	refseq	CDS	8311257	8311364	100	-	0	Name=XM_003444221.1;Parent=19416601;ID=19416624;Target=XM_003444221.1%201277%201384%20+
LG23	refseq	CDS	8310748	8310778	100	-	0	Name=XM_003444221.1;Parent=19416601;ID=19416625;Target=XM_003444221.1%201385%201415%20+
LG23	refseq	mRNA	8353784	8388840	.	-	.	Name=XM_003444287.1;ID=19417976;Identity=100.0;Coverage=99.9;Note=%20PREDICTED:%20Oreochromis%20niloticus%20transmembrane%20protein%20131-like%20(LOC100695738),%20mRNA
LG23	refseq	exon	8388710	8388840	100	-	.	Name=XM_003444287.1;Parent=19417976;ID=19417977;Target=XM_003444287.1%206%20136%20+
LG23	refseq	exon	8383007	8383068	100	-	.	Name=XM_003444287.1;Parent=19417976;ID=19417978;Target=XM_003444287.1%20137%20198%20+
LG23	refseq	exon	8382829	8382869	100	-	.	Name=XM_003444287.1;Parent=19417976;ID=19417979;Target=XM_003444287.1%20199%20239%20+
LG23	refseq	exon	8379767	8379835	100	-	.	Name=XM_003444287.1;Parent=19417976;ID=19417980;Target=XM_003444287.1%20240%20308%20+
LG23	refseq	exon	8377693	8377813	100	-	.	Name=XM_003444287.1;Parent=19417976;ID=19417981;Target=XM_003444287.1%20309%20429%20+
LG23	refseq	exon	8371795	8371911	100	-	.	Name=XM_003444287.1;Parent=19417976;ID=19417982;Target=XM_003444287.1%20430%20546%20+
LG23	refseq	exon	8371566	8371688	100	-	.	Name=XM_003444287.1;Parent=19417976;ID=19417983;Target=XM_003444287.1%20547%20669%20+
LG23	refseq	exon	8371399	8371479	100	-	.	Name=XM_003444287.1;Parent=19417976;ID=19417984;Target=XM_003444287.1%20670%20750%20+
LG23	refseq	exon	8370961	8371111	100	-	.	Name=XM_003444287.1;Parent=19417976;ID=19417985;Target=XM_003444287.1%20751%20901%20+
LG23	refseq	exon	8370823	8370879	100	-	.	Name=XM_003444287.1;Parent=19417976;ID=19417986;Target=XM_003444287.1%20902%20958%20+
LG23	refseq	exon	8370659	8370720	100	-	.	Name=XM_003444287.1;Parent=19417976;ID=19417987;Target=XM_003444287.1%20959%201020%20+
LG23	refseq	exon	8370462	8370570	100	-	.	Name=XM_003444287.1;Parent=19417976;ID=19417988;Target=XM_003444287.1%201021%201129%20+
LG23	refseq	exon	8369988	8370096	100	-	.	Name=XM_003444287.1;Parent=19417976;ID=19417989;Target=XM_003444287.1%201130%201238%20+
LG23	refseq	exon	8369719	8369872	100	-	.	Name=XM_003444287.1;Parent=19417976;ID=19417990;Target=XM_003444287.1%201239%201392%20+
LG23	refseq	exon	8369204	8369374	100	-	.	Name=XM_003444287.1;Parent=19417976;ID=19417991;Target=XM_003444287.1%201393%201563%20+
LG23	refseq	exon	8368840	8368950	100	-	.	Name=XM_003444287.1;Parent=19417976;ID=19417992;Target=XM_003444287.1%201564%201674%20+
LG23	refseq	exon	8368325	8368459	100	-	.	Name=XM_003444287.1;Parent=19417976;ID=19417993;Target=XM_003444287.1%201675%201809%20+
LG23	refseq	exon	8366133	8366237	100	-	.	Name=XM_003444287.1;Parent=19417976;ID=19417994;Target=XM_003444287.1%201810%201914%20+
LG23	refseq	exon	8365970	8366056	100	-	.	Name=XM_003444287.1;Parent=19417976;ID=19417995;Target=XM_003444287.1%201915%202001%20+
LG23	refseq	exon	8365666	8365818	100	-	.	Name=XM_003444287.1;Parent=19417976;ID=19417996;Target=XM_003444287.1%202002%202154%20+
LG23	refseq	exon	8365501	8365576	100	-	.	Name=XM_003444287.1;Parent=19417976;ID=19417997;Target=XM_003444287.1%202155%202230%20+
LG23	refseq	exon	8364331	8364445	100	-	.	Name=XM_003444287.1;Parent=19417976;ID=19417998;Target=XM_003444287.1%202231%202345%20+
LG23	refseq	exon	8364085	8364223	100	-	.	Name=XM_003444287.1;Parent=19417976;ID=19417999;Target=XM_003444287.1%202346%202484%20+
LG23	refseq	exon	8363887	8363996	100	-	.	Name=XM_003444287.1;Parent=19417976;ID=19418000;Target=XM_003444287.1%202485%202594%20+
LG23	refseq	exon	8363729	8363801	100	-	.	Name=XM_003444287.1;Parent=19417976;ID=19418001;Target=XM_003444287.1%202595%202667%20+
LG23	refseq	exon	8363433	8363584	100	-	.	Name=XM_003444287.1;Parent=19417976;ID=19418002;Target=XM_003444287.1%202668%202819%20+
LG23	refseq	exon	8363205	8363347	100	-	.	Name=XM_003444287.1;Parent=19417976;ID=19418003;Target=XM_003444287.1%202820%202962%20+
LG23	refseq	exon	8362550	8362736	100	-	.	Name=XM_003444287.1;Parent=19417976;ID=19418004;Target=XM_003444287.1%202963%203149%20+
LG23	refseq	exon	8360612	8360797	100	-	.	Name=XM_003444287.1;Parent=19417976;ID=19418005;Target=XM_003444287.1%203150%203335%20+
LG23	refseq	exon	8359701	8359856	100	-	.	Name=XM_003444287.1;Parent=19417976;ID=19418006;Target=XM_003444287.1%203336%203491%20+
LG23	refseq	exon	8357759	8358180	100	-	.	Name=XM_003444287.1;Parent=19417976;ID=19418007;Target=XM_003444287.1%203492%203913%20+
LG23	refseq	exon	8357494	8357660	100	-	.	Name=XM_003444287.1;Parent=19417976;ID=19418008;Target=XM_003444287.1%203914%204080%20+
LG23	refseq	exon	8356829	8356872	100	-	.	Name=XM_003444287.1;Parent=19417976;ID=19418009;Target=XM_003444287.1%204081%204124%20+
LG23	refseq	exon	8356463	8356581	100	-	.	Name=XM_003444287.1;Parent=19417976;ID=19418010;Target=XM_003444287.1%204125%204243%20+
LG23	refseq	exon	8355610	8355744	100	-	.	Name=XM_003444287.1;Parent=19417976;ID=19418011;Target=XM_003444287.1%204244%204378%20+
LG23	refseq	exon	8355367	8355517	100	-	.	Name=XM_003444287.1;Parent=19417976;ID=19418012;Target=XM_003444287.1%204379%204529%20+
LG23	refseq	exon	8355077	8355195	100	-	.	Name=XM_003444287.1;Parent=19417976;ID=19418013;Target=XM_003444287.1%204530%204648%20+
LG23	refseq	exon	8354907	8354988	100	-	.	Name=XM_003444287.1;Parent=19417976;ID=19418014;Target=XM_003444287.1%204649%204730%20+
LG23	refseq	exon	8354383	8354486	100	-	.	Name=XM_003444287.1;Parent=19417976;ID=19418015;Target=XM_003444287.1%204731%204834%20+
LG23	refseq	exon	8354143	8354300	100	-	.	Name=XM_003444287.1;Parent=19417976;ID=19418016;Target=XM_003444287.1%204835%204992%20+
LG23	refseq	exon	8353784	8354059	100	-	.	Name=XM_003444287.1;Parent=19417976;ID=19418017;Target=XM_003444287.1%204993%205268%20+
LG23	refseq	CDS	8388710	8388840	100	-	2	Name=XM_003444287.1;Parent=19417976;ID=19418018;Target=XM_003444287.1%206%20136%20+
LG23	refseq	CDS	8383007	8383068	100	-	1	Name=XM_003444287.1;Parent=19417976;ID=19418019;Target=XM_003444287.1%20137%20198%20+
LG23	refseq	CDS	8382829	8382869	100	-	0	Name=XM_003444287.1;Parent=19417976;ID=19418020;Target=XM_003444287.1%20199%20239%20+
LG23	refseq	CDS	8379767	8379835	100	-	2	Name=XM_003444287.1;Parent=19417976;ID=19418021;Target=XM_003444287.1%20240%20308%20+
LG23	refseq	CDS	8377693	8377813	100	-	2	Name=XM_003444287.1;Parent=19417976;ID=19418022;Target=XM_003444287.1%20309%20429%20+
LG23	refseq	CDS	8371795	8371911	100	-	0	Name=XM_003444287.1;Parent=19417976;ID=19418023;Target=XM_003444287.1%20430%20546%20+
LG23	refseq	CDS	8371566	8371688	100	-	0	Name=XM_003444287.1;Parent=19417976;ID=19418024;Target=XM_003444287.1%20547%20669%20+
LG23	refseq	CDS	8371399	8371479	100	-	0	Name=XM_003444287.1;Parent=19417976;ID=19418025;Target=XM_003444287.1%20670%20750%20+
LG23	refseq	CDS	8370961	8371111	100	-	0	Name=XM_003444287.1;Parent=19417976;ID=19418026;Target=XM_003444287.1%20751%20901%20+
LG23	refseq	CDS	8370823	8370879	100	-	1	Name=XM_003444287.1;Parent=19417976;ID=19418027;Target=XM_003444287.1%20902%20958%20+
LG23	refseq	CDS	8370659	8370720	100	-	1	Name=XM_003444287.1;Parent=19417976;ID=19418028;Target=XM_003444287.1%20959%201020%20+
LG23	refseq	CDS	8370462	8370570	100	-	0	Name=XM_003444287.1;Parent=19417976;ID=19418029;Target=XM_003444287.1%201021%201129%20+
LG23	refseq	CDS	8369988	8370096	100	-	1	Name=XM_003444287.1;Parent=19417976;ID=19418030;Target=XM_003444287.1%201130%201238%20+
LG23	refseq	CDS	8369719	8369872	100	-	2	Name=XM_003444287.1;Parent=19417976;ID=19418031;Target=XM_003444287.1%201239%201392%20+
LG23	refseq	CDS	8369204	8369374	100	-	0	Name=XM_003444287.1;Parent=19417976;ID=19418032;Target=XM_003444287.1%201393%201563%20+
LG23	refseq	CDS	8368840	8368950	100	-	0	Name=XM_003444287.1;Parent=19417976;ID=19418033;Target=XM_003444287.1%201564%201674%20+
LG23	refseq	CDS	8368325	8368459	100	-	0	Name=XM_003444287.1;Parent=19417976;ID=19418034;Target=XM_003444287.1%201675%201809%20+
LG23	refseq	CDS	8366133	8366237	100	-	0	Name=XM_003444287.1;Parent=19417976;ID=19418035;Target=XM_003444287.1%201810%201914%20+
LG23	refseq	CDS	8365970	8366056	100	-	0	Name=XM_003444287.1;Parent=19417976;ID=19418036;Target=XM_003444287.1%201915%202001%20+
LG23	refseq	CDS	8365666	8365818	100	-	0	Name=XM_003444287.1;Parent=19417976;ID=19418037;Target=XM_003444287.1%202002%202154%20+
LG23	refseq	CDS	8365501	8365576	100	-	0	Name=XM_003444287.1;Parent=19417976;ID=19418038;Target=XM_003444287.1%202155%202230%20+
LG23	refseq	CDS	8364331	8364445	100	-	1	Name=XM_003444287.1;Parent=19417976;ID=19418039;Target=XM_003444287.1%202231%202345%20+
LG23	refseq	CDS	8364085	8364223	100	-	2	Name=XM_003444287.1;Parent=19417976;ID=19418040;Target=XM_003444287.1%202346%202484%20+
LG23	refseq	CDS	8363887	8363996	100	-	0	Name=XM_003444287.1;Parent=19417976;ID=19418041;Target=XM_003444287.1%202485%202594%20+
LG23	refseq	CDS	8363729	8363801	100	-	2	Name=XM_003444287.1;Parent=19417976;ID=19418042;Target=XM_003444287.1%202595%202667%20+
LG23	refseq	CDS	8363433	8363584	100	-	0	Name=XM_003444287.1;Parent=19417976;ID=19418043;Target=XM_003444287.1%202668%202819%20+
LG23	refseq	CDS	8363205	8363347	100	-	2	Name=XM_003444287.1;Parent=19417976;ID=19418044;Target=XM_003444287.1%202820%202962%20+
LG23	refseq	CDS	8362550	8362736	100	-	1	Name=XM_003444287.1;Parent=19417976;ID=19418045;Target=XM_003444287.1%202963%203149%20+
LG23	refseq	CDS	8360612	8360797	100	-	2	Name=XM_003444287.1;Parent=19417976;ID=19418046;Target=XM_003444287.1%203150%203335%20+
LG23	refseq	CDS	8359701	8359856	100	-	2	Name=XM_003444287.1;Parent=19417976;ID=19418047;Target=XM_003444287.1%203336%203491%20+
LG23	refseq	CDS	8357759	8358180	100	-	2	Name=XM_003444287.1;Parent=19417976;ID=19418048;Target=XM_003444287.1%203492%203913%20+
LG23	refseq	CDS	8357494	8357660	100	-	1	Name=XM_003444287.1;Parent=19417976;ID=19418049;Target=XM_003444287.1%203914%204080%20+
LG23	refseq	CDS	8356829	8356872	100	-	0	Name=XM_003444287.1;Parent=19417976;ID=19418050;Target=XM_003444287.1%204081%204124%20+
LG23	refseq	CDS	8356463	8356581	100	-	2	Name=XM_003444287.1;Parent=19417976;ID=19418051;Target=XM_003444287.1%204125%204243%20+
LG23	refseq	CDS	8355610	8355744	100	-	1	Name=XM_003444287.1;Parent=19417976;ID=19418052;Target=XM_003444287.1%204244%204378%20+
LG23	refseq	CDS	8355367	8355517	100	-	1	Name=XM_003444287.1;Parent=19417976;ID=19418053;Target=XM_003444287.1%204379%204529%20+
LG23	refseq	CDS	8355077	8355195	100	-	2	Name=XM_003444287.1;Parent=19417976;ID=19418054;Target=XM_003444287.1%204530%204648%20+
LG23	refseq	CDS	8354907	8354988	100	-	1	Name=XM_003444287.1;Parent=19417976;ID=19418055;Target=XM_003444287.1%204649%204730%20+
LG23	refseq	CDS	8354383	8354486	100	-	2	Name=XM_003444287.1;Parent=19417976;ID=19418056;Target=XM_003444287.1%204731%204834%20+
LG23	refseq	CDS	8354143	8354300	100	-	1	Name=XM_003444287.1;Parent=19417976;ID=19418057;Target=XM_003444287.1%204835%204992%20+
LG23	refseq	CDS	8353786	8354059	100	-	0	Name=XM_003444287.1;Parent=19417976;ID=19418058;Target=XM_003444287.1%204993%205266%20+
LG23	refseq	mRNA	8432009	8478014	.	-	.	Name=XM_003444290.1;ID=19418583;Identity=100.0;Coverage=100.0;Note=%20PREDICTED:%20Oreochromis%20niloticus%20probable%20phospholipid-transporting%20ATPase%20VA-like%20(LOC100696526),%20mRNA
LG23	refseq	exon	8477587	8478014	100	-	.	Name=XM_003444290.1;Parent=19418583;ID=19418584;Target=XM_003444290.1%201%20428%20+
LG23	refseq	exon	8465290	8465494	100	-	.	Name=XM_003444290.1;Parent=19418583;ID=19418585;Target=XM_003444290.1%20429%20633%20+
LG23	refseq	exon	8463918	8464003	100	-	.	Name=XM_003444290.1;Parent=19418583;ID=19418586;Target=XM_003444290.1%20634%20719%20+
LG23	refseq	exon	8458652	8458758	100	-	.	Name=XM_003444290.1;Parent=19418583;ID=19418587;Target=XM_003444290.1%20720%20826%20+
LG23	refseq	exon	8458435	8458566	100	-	.	Name=XM_003444290.1;Parent=19418583;ID=19418588;Target=XM_003444290.1%20827%20958%20+
LG23	refseq	exon	8456868	8456998	100	-	.	Name=XM_003444290.1;Parent=19418583;ID=19418589;Target=XM_003444290.1%20959%201089%20+
LG23	refseq	exon	8454762	8455014	100	-	.	Name=XM_003444290.1;Parent=19418583;ID=19418590;Target=XM_003444290.1%201090%201342%20+
LG23	refseq	exon	8454445	8454662	100	-	.	Name=XM_003444290.1;Parent=19418583;ID=19418591;Target=XM_003444290.1%201343%201560%20+
LG23	refseq	exon	8454177	8454371	100	-	.	Name=XM_003444290.1;Parent=19418583;ID=19418592;Target=XM_003444290.1%201561%201755%20+
LG23	refseq	exon	8450324	8450885	100	-	.	Name=XM_003444290.1;Parent=19418583;ID=19418593;Target=XM_003444290.1%201756%202317%20+
LG23	refseq	exon	8443700	8443803	100	-	.	Name=XM_003444290.1;Parent=19418583;ID=19418594;Target=XM_003444290.1%202318%202421%20+
LG23	refseq	exon	8443152	8443278	100	-	.	Name=XM_003444290.1;Parent=19418583;ID=19418595;Target=XM_003444290.1%202422%202548%20+
LG23	refseq	exon	8442879	8443063	100	-	.	Name=XM_003444290.1;Parent=19418583;ID=19418596;Target=XM_003444290.1%202549%202733%20+
LG23	refseq	exon	8440622	8440970	100	-	.	Name=XM_003444290.1;Parent=19418583;ID=19418597;Target=XM_003444290.1%202734%203082%20+
LG23	refseq	exon	8438764	8438840	100	-	.	Name=XM_003444290.1;Parent=19418583;ID=19418598;Target=XM_003444290.1%203083%203159%20+
LG23	refseq	exon	8437595	8437720	100	-	.	Name=XM_003444290.1;Parent=19418583;ID=19418599;Target=XM_003444290.1%203160%203285%20+
LG23	refseq	exon	8437303	8437503	100	-	.	Name=XM_003444290.1;Parent=19418583;ID=19418600;Target=XM_003444290.1%203286%203486%20+
LG23	refseq	exon	8435101	8435181	100	-	.	Name=XM_003444290.1;Parent=19418583;ID=19418601;Target=XM_003444290.1%203487%203567%20+
LG23	refseq	exon	8434559	8434663	100	-	.	Name=XM_003444290.1;Parent=19418583;ID=19418602;Target=XM_003444290.1%203568%203672%20+
LG23	refseq	exon	8432827	8433014	100	-	.	Name=XM_003444290.1;Parent=19418583;ID=19418603;Target=XM_003444290.1%203673%203860%20+
LG23	refseq	exon	8432009	8432651	100	-	.	Name=XM_003444290.1;Parent=19418583;ID=19418604;Target=XM_003444290.1%203861%204503%20+
LG23	refseq	CDS	8477587	8478014	100	-	0	Name=XM_003444290.1;Parent=19418583;ID=19418605;Target=XM_003444290.1%201%20428%20+
LG23	refseq	CDS	8465290	8465494	100	-	2	Name=XM_003444290.1;Parent=19418583;ID=19418606;Target=XM_003444290.1%20429%20633%20+
LG23	refseq	CDS	8463918	8464003	100	-	0	Name=XM_003444290.1;Parent=19418583;ID=19418607;Target=XM_003444290.1%20634%20719%20+
LG23	refseq	CDS	8458652	8458758	100	-	2	Name=XM_003444290.1;Parent=19418583;ID=19418608;Target=XM_003444290.1%20720%20826%20+
LG23	refseq	CDS	8458435	8458566	100	-	1	Name=XM_003444290.1;Parent=19418583;ID=19418609;Target=XM_003444290.1%20827%20958%20+
LG23	refseq	CDS	8456868	8456998	100	-	1	Name=XM_003444290.1;Parent=19418583;ID=19418610;Target=XM_003444290.1%20959%201089%20+
LG23	refseq	CDS	8454762	8455014	100	-	0	Name=XM_003444290.1;Parent=19418583;ID=19418611;Target=XM_003444290.1%201090%201342%20+
LG23	refseq	CDS	8454445	8454662	100	-	1	Name=XM_003444290.1;Parent=19418583;ID=19418612;Target=XM_003444290.1%201343%201560%20+
LG23	refseq	CDS	8454177	8454371	100	-	0	Name=XM_003444290.1;Parent=19418583;ID=19418613;Target=XM_003444290.1%201561%201755%20+
LG23	refseq	CDS	8450324	8450885	100	-	0	Name=XM_003444290.1;Parent=19418583;ID=19418614;Target=XM_003444290.1%201756%202317%20+
LG23	refseq	CDS	8443700	8443803	100	-	1	Name=XM_003444290.1;Parent=19418583;ID=19418615;Target=XM_003444290.1%202318%202421%20+
LG23	refseq	CDS	8443152	8443278	100	-	0	Name=XM_003444290.1;Parent=19418583;ID=19418616;Target=XM_003444290.1%202422%202548%20+
LG23	refseq	CDS	8442879	8443063	100	-	1	Name=XM_003444290.1;Parent=19418583;ID=19418617;Target=XM_003444290.1%202549%202733%20+
LG23	refseq	CDS	8440622	8440970	100	-	0	Name=XM_003444290.1;Parent=19418583;ID=19418618;Target=XM_003444290.1%202734%203082%20+
LG23	refseq	CDS	8438764	8438840	100	-	1	Name=XM_003444290.1;Parent=19418583;ID=19418619;Target=XM_003444290.1%203083%203159%20+
LG23	refseq	CDS	8437595	8437720	100	-	0	Name=XM_003444290.1;Parent=19418583;ID=19418620;Target=XM_003444290.1%203160%203285%20+
LG23	refseq	CDS	8437303	8437503	100	-	0	Name=XM_003444290.1;Parent=19418583;ID=19418621;Target=XM_003444290.1%203286%203486%20+
LG23	refseq	CDS	8435101	8435181	100	-	0	Name=XM_003444290.1;Parent=19418583;ID=19418622;Target=XM_003444290.1%203487%203567%20+
LG23	refseq	CDS	8434559	8434663	100	-	0	Name=XM_003444290.1;Parent=19418583;ID=19418623;Target=XM_003444290.1%203568%203672%20+
LG23	refseq	CDS	8432827	8433014	100	-	0	Name=XM_003444290.1;Parent=19418583;ID=19418624;Target=XM_003444290.1%203673%203860%20+
LG23	refseq	CDS	8432011	8432651	100	-	2	Name=XM_003444290.1;Parent=19418583;ID=19418625;Target=XM_003444290.1%203861%204501%20+
LG23	refseq	mRNA	8523463	8548452	.	-	.	Name=XM_003444291.1;ID=19418094;Identity=100.0;Coverage=100.0;Note=%20PREDICTED:%20Oreochromis%20niloticus%20gamma-aminobutyric%20acid%20receptor%20subunit%20beta-3-like%20(LOC100696792),%20mRNA
LG23	refseq	exon	8548373	8548452	100	-	.	Name=XM_003444291.1;Parent=19418094;ID=19418095;Target=XM_003444291.1%201%2080%20+
LG23	refseq	exon	8548202	8548293	100	-	.	Name=XM_003444291.1;Parent=19418094;ID=19418096;Target=XM_003444291.1%2081%20172%20+
LG23	refseq	exon	8548053	8548120	100	-	.	Name=XM_003444291.1;Parent=19418094;ID=19418097;Target=XM_003444291.1%20173%20240%20+
LG23	refseq	exon	8535456	8535676	100	-	.	Name=XM_003444291.1;Parent=19418094;ID=19418098;Target=XM_003444291.1%20241%20461%20+
LG23	refseq	exon	8534152	8534234	100	-	.	Name=XM_003444291.1;Parent=19418094;ID=19418099;Target=XM_003444291.1%20462%20544%20+
LG23	refseq	exon	8533406	8533543	100	-	.	Name=XM_003444291.1;Parent=19418094;ID=19418100;Target=XM_003444291.1%20545%20682%20+
LG23	refseq	exon	8529915	8530067	100	-	.	Name=XM_003444291.1;Parent=19418094;ID=19418101;Target=XM_003444291.1%20683%20835%20+
LG23	refseq	exon	8526160	8526404	100	-	.	Name=XM_003444291.1;Parent=19418094;ID=19418102;Target=XM_003444291.1%20836%201080%20+
LG23	refseq	exon	8523463	8523810	100	-	.	Name=XM_003444291.1;Parent=19418094;ID=19418103;Target=XM_003444291.1%201081%201428%20+
LG23	refseq	CDS	8548373	8548452	100	-	0	Name=XM_003444291.1;Parent=19418094;ID=19418104;Target=XM_003444291.1%201%2080%20+
LG23	refseq	CDS	8548202	8548293	100	-	2	Name=XM_003444291.1;Parent=19418094;ID=19418105;Target=XM_003444291.1%2081%20172%20+
LG23	refseq	CDS	8548053	8548120	100	-	1	Name=XM_003444291.1;Parent=19418094;ID=19418106;Target=XM_003444291.1%20173%20240%20+
LG23	refseq	CDS	8535456	8535676	100	-	0	Name=XM_003444291.1;Parent=19418094;ID=19418107;Target=XM_003444291.1%20241%20461%20+
LG23	refseq	CDS	8534152	8534234	100	-	2	Name=XM_003444291.1;Parent=19418094;ID=19418108;Target=XM_003444291.1%20462%20544%20+
LG23	refseq	CDS	8533406	8533543	100	-	1	Name=XM_003444291.1;Parent=19418094;ID=19418109;Target=XM_003444291.1%20545%20682%20+
LG23	refseq	CDS	8529915	8530067	100	-	1	Name=XM_003444291.1;Parent=19418094;ID=19418110;Target=XM_003444291.1%20683%20835%20+
LG23	refseq	CDS	8526160	8526404	100	-	1	Name=XM_003444291.1;Parent=19418094;ID=19418111;Target=XM_003444291.1%20836%201080%20+
LG23	refseq	CDS	8523465	8523810	100	-	0	Name=XM_003444291.1;Parent=19418094;ID=19418112;Target=XM_003444291.1%201081%201426%20+
LG23	refseq	mRNA	8554549	8572313	.	+	.	Name=XM_003444292.1;ID=19418326;Identity=100.0;Coverage=100.0;Note=%20PREDICTED:%20Oreochromis%20niloticus%20gamma-aminobutyric%20acid%20(GABA)%20A%20receptor,%20alpha%205%20(GABRA5),%20mRNA
LG23	refseq	exon	8554549	8554631	100	+	.	Name=XM_003444292.1;Parent=19418326;ID=19418327;Target=XM_003444292.1%201%2083%20+
LG23	refseq	exon	8554823	8554941	100	+	.	Name=XM_003444292.1;Parent=19418326;ID=19418328;Target=XM_003444292.1%2084%20202%20+
LG23	refseq	exon	8555697	8555764	100	+	.	Name=XM_003444292.1;Parent=19418326;ID=19418329;Target=XM_003444292.1%20203%20270%20+
LG23	refseq	exon	8556472	8556692	100	+	.	Name=XM_003444292.1;Parent=19418326;ID=19418330;Target=XM_003444292.1%20271%20491%20+
LG23	refseq	exon	8560622	8560704	100	+	.	Name=XM_003444292.1;Parent=19418326;ID=19418331;Target=XM_003444292.1%20492%20574%20+
LG23	refseq	exon	8567207	8567350	100	+	.	Name=XM_003444292.1;Parent=19418326;ID=19418332;Target=XM_003444292.1%20575%20718%20+
LG23	refseq	exon	8569735	8569887	100	+	.	Name=XM_003444292.1;Parent=19418326;ID=19418333;Target=XM_003444292.1%20719%20871%20+
LG23	refseq	exon	8570144	8570355	100	+	.	Name=XM_003444292.1;Parent=19418326;ID=19418334;Target=XM_003444292.1%20872%201083%20+
LG23	refseq	exon	8572011	8572313	100	+	.	Name=XM_003444292.1;Parent=19418326;ID=19418335;Target=XM_003444292.1%201084%201386%20+
LG23	refseq	CDS	8554549	8554631	100	+	0	Name=XM_003444292.1;Parent=19418326;ID=19418336;Target=XM_003444292.1%201%2083%20+
LG23	refseq	CDS	8554823	8554941	100	+	2	Name=XM_003444292.1;Parent=19418326;ID=19418337;Target=XM_003444292.1%2084%20202%20+
LG23	refseq	CDS	8555697	8555764	100	+	1	Name=XM_003444292.1;Parent=19418326;ID=19418338;Target=XM_003444292.1%20203%20270%20+
LG23	refseq	CDS	8556472	8556692	100	+	0	Name=XM_003444292.1;Parent=19418326;ID=19418339;Target=XM_003444292.1%20271%20491%20+
LG23	refseq	CDS	8560622	8560704	100	+	2	Name=XM_003444292.1;Parent=19418326;ID=19418340;Target=XM_003444292.1%20492%20574%20+
LG23	refseq	CDS	8567207	8567350	100	+	1	Name=XM_003444292.1;Parent=19418326;ID=19418341;Target=XM_003444292.1%20575%20718%20+
LG23	refseq	CDS	8569735	8569887	100	+	1	Name=XM_003444292.1;Parent=19418326;ID=19418342;Target=XM_003444292.1%20719%20871%20+
LG23	refseq	CDS	8570144	8570355	100	+	1	Name=XM_003444292.1;Parent=19418326;ID=19418343;Target=XM_003444292.1%20872%201083%20+
LG23	refseq	CDS	8572011	8572311	100	+	0	Name=XM_003444292.1;Parent=19418326;ID=19418344;Target=XM_003444292.1%201084%201384%20+
LG23	refseq	mRNA	8628996	8653421	.	+	.	Name=XM_003451378.1;ID=19579675;Identity=100.0;Coverage=100.0;Note=%20PREDICTED:%20Oreochromis%20niloticus%20gamma-aminobutyric%20acid%20receptor%20subunit%20gamma-3-like%20(LOC100704362),%20partial%20mRNA
LG23	refseq	exon	8628996	8629216	100	+	.	Name=XM_003451378.1;Parent=19579675;ID=19579676;Target=XM_003451378.1%201%20221%20+
LG23	refseq	exon	8634548	8634630	100	+	.	Name=XM_003451378.1;Parent=19579675;ID=19579677;Target=XM_003451378.1%20222%20304%20+
LG23	refseq	exon	8644707	8644844	100	+	.	Name=XM_003451378.1;Parent=19579675;ID=19579678;Target=XM_003451378.1%20305%20442%20+
LG23	refseq	exon	8649233	8649385	100	+	.	Name=XM_003451378.1;Parent=19579675;ID=19579679;Target=XM_003451378.1%20443%20595%20+
LG23	refseq	exon	8651946	8652145	100	+	.	Name=XM_003451378.1;Parent=19579675;ID=19579680;Target=XM_003451378.1%20596%20795%20+
LG23	refseq	exon	8653140	8653421	100	+	.	Name=XM_003451378.1;Parent=19579675;ID=19579681;Target=XM_003451378.1%20796%201077%20+
LG23	refseq	CDS	8628996	8629216	100	+	0	Name=XM_003451378.1;Parent=19579675;ID=19579682;Target=XM_003451378.1%201%20221%20+
LG23	refseq	CDS	8634548	8634630	100	+	2	Name=XM_003451378.1;Parent=19579675;ID=19579683;Target=XM_003451378.1%20222%20304%20+
LG23	refseq	CDS	8644707	8644844	100	+	1	Name=XM_003451378.1;Parent=19579675;ID=19579684;Target=XM_003451378.1%20305%20442%20+
LG23	refseq	CDS	8649233	8649385	100	+	1	Name=XM_003451378.1;Parent=19579675;ID=19579685;Target=XM_003451378.1%20443%20595%20+
LG23	refseq	CDS	8651946	8652145	100	+	1	Name=XM_003451378.1;Parent=19579675;ID=19579686;Target=XM_003451378.1%20596%20795%20+
LG23	refseq	CDS	8653140	8653419	100	+	0	Name=XM_003451378.1;Parent=19579675;ID=19579687;Target=XM_003451378.1%20796%201075%20+
LG23	refseq	mRNA	8739762	8787514	.	-	.	Name=XM_003451377.1;ID=19581394;Identity=100.0;Coverage=100.0;Note=%20PREDICTED:%20Oreochromis%20niloticus%20hect%20domain%20and%20RLD%202%20(HERC2),%20mRNA
LG23	refseq	exon	8787443	8787514	100	-	.	Name=XM_003451377.1;Parent=19581394;ID=19581395;Target=XM_003451377.1%201%2072%20+
LG23	refseq	exon	8785256	8785349	100	-	.	Name=XM_003451377.1;Parent=19581394;ID=19581396;Target=XM_003451377.1%2073%20166%20+
LG23	refseq	exon	8784988	8785119	100	-	.	Name=XM_003451377.1;Parent=19581394;ID=19581397;Target=XM_003451377.1%20167%20298%20+
LG23	refseq	exon	8782379	8782601	100	-	.	Name=XM_003451377.1;Parent=19581394;ID=19581398;Target=XM_003451377.1%20299%20521%20+
LG23	refseq	exon	8779547	8779647	100	-	.	Name=XM_003451377.1;Parent=19581394;ID=19581399;Target=XM_003451377.1%20522%20622%20+
LG23	refseq	exon	8777413	8777559	100	-	.	Name=XM_003451377.1;Parent=19581394;ID=19581400;Target=XM_003451377.1%20623%20769%20+
LG23	refseq	exon	8777187	8777301	100	-	.	Name=XM_003451377.1;Parent=19581394;ID=19581401;Target=XM_003451377.1%20770%20884%20+
LG23	refseq	exon	8776934	8777105	100	-	.	Name=XM_003451377.1;Parent=19581394;ID=19581402;Target=XM_003451377.1%20885%201056%20+
LG23	refseq	exon	8775970	8776143	100	-	.	Name=XM_003451377.1;Parent=19581394;ID=19581403;Target=XM_003451377.1%201057%201230%20+
LG23	refseq	exon	8775603	8775791	100	-	.	Name=XM_003451377.1;Parent=19581394;ID=19581404;Target=XM_003451377.1%201231%201419%20+
LG23	refseq	exon	8775368	8775519	100	-	.	Name=XM_003451377.1;Parent=19581394;ID=19581405;Target=XM_003451377.1%201420%201571%20+
LG23	refseq	exon	8774655	8774812	100	-	.	Name=XM_003451377.1;Parent=19581394;ID=19581406;Target=XM_003451377.1%201572%201729%20+
LG23	refseq	exon	8774445	8774558	100	-	.	Name=XM_003451377.1;Parent=19581394;ID=19581407;Target=XM_003451377.1%201730%201843%20+
LG23	refseq	exon	8773862	8774113	100	-	.	Name=XM_003451377.1;Parent=19581394;ID=19581408;Target=XM_003451377.1%201844%202095%20+
LG23	refseq	exon	8773576	8773769	100	-	.	Name=XM_003451377.1;Parent=19581394;ID=19581409;Target=XM_003451377.1%202096%202289%20+
LG23	refseq	exon	8773297	8773497	100	-	.	Name=XM_003451377.1;Parent=19581394;ID=19581410;Target=XM_003451377.1%202290%202490%20+
LG23	refseq	exon	8772519	8772747	100	-	.	Name=XM_003451377.1;Parent=19581394;ID=19581411;Target=XM_003451377.1%202491%202719%20+
LG23	refseq	exon	8772267	8772391	100	-	.	Name=XM_003451377.1;Parent=19581394;ID=19581412;Target=XM_003451377.1%202720%202844%20+
LG23	refseq	exon	8771583	8771761	100	-	.	Name=XM_003451377.1;Parent=19581394;ID=19581413;Target=XM_003451377.1%202845%203023%20+
LG23	refseq	exon	8771339	8771492	100	-	.	Name=XM_003451377.1;Parent=19581394;ID=19581414;Target=XM_003451377.1%203024%203177%20+
LG23	refseq	exon	8770809	8770995	100	-	.	Name=XM_003451377.1;Parent=19581394;ID=19581415;Target=XM_003451377.1%203178%203364%20+
LG23	refseq	exon	8770515	8770700	100	-	.	Name=XM_003451377.1;Parent=19581394;ID=19581416;Target=XM_003451377.1%203365%203550%20+
LG23	refseq	exon	8770223	8770399	100	-	.	Name=XM_003451377.1;Parent=19581394;ID=19581417;Target=XM_003451377.1%203551%203727%20+
LG23	refseq	exon	8769743	8769846	100	-	.	Name=XM_003451377.1;Parent=19581394;ID=19581418;Target=XM_003451377.1%203728%203831%20+
LG23	refseq	exon	8769504	8769654	100	-	.	Name=XM_003451377.1;Parent=19581394;ID=19581419;Target=XM_003451377.1%203832%203982%20+
LG23	refseq	exon	8769200	8769414	100	-	.	Name=XM_003451377.1;Parent=19581394;ID=19581420;Target=XM_003451377.1%203983%204197%20+
LG23	refseq	exon	8768982	8769114	100	-	.	Name=XM_003451377.1;Parent=19581394;ID=19581421;Target=XM_003451377.1%204198%204330%20+
LG23	refseq	exon	8768637	8768764	100	-	.	Name=XM_003451377.1;Parent=19581394;ID=19581422;Target=XM_003451377.1%204331%204458%20+
LG23	refseq	exon	8768326	8768521	100	-	.	Name=XM_003451377.1;Parent=19581394;ID=19581423;Target=XM_003451377.1%204459%204654%20+
LG23	refseq	exon	8768071	8768204	100	-	.	Name=XM_003451377.1;Parent=19581394;ID=19581424;Target=XM_003451377.1%204655%204788%20+
LG23	refseq	exon	8767650	8767826	100	-	.	Name=XM_003451377.1;Parent=19581394;ID=19581425;Target=XM_003451377.1%204789%204965%20+
LG23	refseq	exon	8767433	8767569	100	-	.	Name=XM_003451377.1;Parent=19581394;ID=19581426;Target=XM_003451377.1%204966%205102%20+
LG23	refseq	exon	8767150	8767301	100	-	.	Name=XM_003451377.1;Parent=19581394;ID=19581427;Target=XM_003451377.1%205103%205254%20+
LG23	refseq	exon	8766863	8767054	100	-	.	Name=XM_003451377.1;Parent=19581394;ID=19581428;Target=XM_003451377.1%205255%205446%20+
LG23	refseq	exon	8766584	8766771	100	-	.	Name=XM_003451377.1;Parent=19581394;ID=19581429;Target=XM_003451377.1%205447%205634%20+
LG23	refseq	exon	8766319	8766511	100	-	.	Name=XM_003451377.1;Parent=19581394;ID=19581430;Target=XM_003451377.1%205635%205827%20+
LG23	refseq	exon	8766046	8766228	100	-	.	Name=XM_003451377.1;Parent=19581394;ID=19581431;Target=XM_003451377.1%205828%206010%20+
LG23	refseq	exon	8765778	8765962	100	-	.	Name=XM_003451377.1;Parent=19581394;ID=19581432;Target=XM_003451377.1%206011%206195%20+
LG23	refseq	exon	8764977	8765124	100	-	.	Name=XM_003451377.1;Parent=19581394;ID=19581433;Target=XM_003451377.1%206196%206343%20+
LG23	refseq	exon	8764692	8764888	100	-	.	Name=XM_003451377.1;Parent=19581394;ID=19581434;Target=XM_003451377.1%206344%206540%20+
LG23	refseq	exon	8764337	8764567	100	-	.	Name=XM_003451377.1;Parent=19581394;ID=19581435;Target=XM_003451377.1%206541%206771%20+
LG23	refseq	exon	8764113	8764251	100	-	.	Name=XM_003451377.1;Parent=19581394;ID=19581436;Target=XM_003451377.1%206772%206910%20+
LG23	refseq	exon	8763789	8763935	100	-	.	Name=XM_003451377.1;Parent=19581394;ID=19581437;Target=XM_003451377.1%206911%207057%20+
LG23	refseq	exon	8763157	8763296	100	-	.	Name=XM_003451377.1;Parent=19581394;ID=19581438;Target=XM_003451377.1%207058%207197%20+
LG23	refseq	exon	8762798	8763065	100	-	.	Name=XM_003451377.1;Parent=19581394;ID=19581439;Target=XM_003451377.1%207198%207465%20+
LG23	refseq	exon	8762347	8762489	100	-	.	Name=XM_003451377.1;Parent=19581394;ID=19581440;Target=XM_003451377.1%207466%207608%20+
LG23	refseq	exon	8762131	8762229	100	-	.	Name=XM_003451377.1;Parent=19581394;ID=19581441;Target=XM_003451377.1%207609%207707%20+
LG23	refseq	exon	8761877	8762045	100	-	.	Name=XM_003451377.1;Parent=19581394;ID=19581442;Target=XM_003451377.1%207708%207876%20+
LG23	refseq	exon	8761657	8761782	100	-	.	Name=XM_003451377.1;Parent=19581394;ID=19581443;Target=XM_003451377.1%207877%208002%20+
LG23	refseq	exon	8761437	8761545	100	-	.	Name=XM_003451377.1;Parent=19581394;ID=19581444;Target=XM_003451377.1%208003%208111%20+
LG23	refseq	exon	8761089	8761228	100	-	.	Name=XM_003451377.1;Parent=19581394;ID=19581445;Target=XM_003451377.1%208112%208251%20+
LG23	refseq	exon	8760812	8761002	100	-	.	Name=XM_003451377.1;Parent=19581394;ID=19581446;Target=XM_003451377.1%208252%208442%20+
LG23	refseq	exon	8760619	8760724	100	-	.	Name=XM_003451377.1;Parent=19581394;ID=19581447;Target=XM_003451377.1%208443%208548%20+
LG23	refseq	exon	8760376	8760467	100	-	.	Name=XM_003451377.1;Parent=19581394;ID=19581448;Target=XM_003451377.1%208549%208640%20+
LG23	refseq	exon	8760106	8760281	100	-	.	Name=XM_003451377.1;Parent=19581394;ID=19581449;Target=XM_003451377.1%208641%208816%20+
LG23	refseq	exon	8758141	8758252	100	-	.	Name=XM_003451377.1;Parent=19581394;ID=19581450;Target=XM_003451377.1%208817%208928%20+
LG23	refseq	exon	8757780	8757861	100	-	.	Name=XM_003451377.1;Parent=19581394;ID=19581451;Target=XM_003451377.1%208929%209010%20+
LG23	refseq	exon	8757458	8757692	100	-	.	Name=XM_003451377.1;Parent=19581394;ID=19581452;Target=XM_003451377.1%209011%209245%20+
LG23	refseq	exon	8756374	8756551	100	-	.	Name=XM_003451377.1;Parent=19581394;ID=19581453;Target=XM_003451377.1%209246%209423%20+
LG23	refseq	exon	8756058	8756139	100	-	.	Name=XM_003451377.1;Parent=19581394;ID=19581454;Target=XM_003451377.1%209424%209505%20+
LG23	refseq	exon	8755129	8755300	100	-	.	Name=XM_003451377.1;Parent=19581394;ID=19581455;Target=XM_003451377.1%209506%209677%20+
LG23	refseq	exon	8754901	8755045	100	-	.	Name=XM_003451377.1;Parent=19581394;ID=19581456;Target=XM_003451377.1%209678%209822%20+
LG23	refseq	exon	8754218	8754443	100	-	.	Name=XM_003451377.1;Parent=19581394;ID=19581457;Target=XM_003451377.1%209823%2010048%20+
LG23	refseq	exon	8752845	8753016	100	-	.	Name=XM_003451377.1;Parent=19581394;ID=19581458;Target=XM_003451377.1%2010049%2010220%20+
LG23	refseq	exon	8752313	8752499	100	-	.	Name=XM_003451377.1;Parent=19581394;ID=19581459;Target=XM_003451377.1%2010221%2010407%20+
LG23	refseq	exon	8751366	8751509	100	-	.	Name=XM_003451377.1;Parent=19581394;ID=19581460;Target=XM_003451377.1%2010408%2010551%20+
LG23	refseq	exon	8751087	8751278	100	-	.	Name=XM_003451377.1;Parent=19581394;ID=19581461;Target=XM_003451377.1%2010552%2010743%20+
LG23	refseq	exon	8750855	8751008	100	-	.	Name=XM_003451377.1;Parent=19581394;ID=19581462;Target=XM_003451377.1%2010744%2010897%20+
LG23	refseq	exon	8750636	8750743	100	-	.	Name=XM_003451377.1;Parent=19581394;ID=19581463;Target=XM_003451377.1%2010898%2011005%20+
LG23	refseq	exon	8750428	8750559	100	-	.	Name=XM_003451377.1;Parent=19581394;ID=19581464;Target=XM_003451377.1%2011006%2011137%20+
LG23	refseq	exon	8749732	8749890	100	-	.	Name=XM_003451377.1;Parent=19581394;ID=19581465;Target=XM_003451377.1%2011138%2011296%20+
LG23	refseq	exon	8749527	8749645	100	-	.	Name=XM_003451377.1;Parent=19581394;ID=19581466;Target=XM_003451377.1%2011297%2011415%20+
LG23	refseq	exon	8748757	8748882	100	-	.	Name=XM_003451377.1;Parent=19581394;ID=19581467;Target=XM_003451377.1%2011416%2011541%20+
LG23	refseq	exon	8748520	8748675	100	-	.	Name=XM_003451377.1;Parent=19581394;ID=19581468;Target=XM_003451377.1%2011542%2011697%20+
LG23	refseq	exon	8748120	8748434	100	-	.	Name=XM_003451377.1;Parent=19581394;ID=19581469;Target=XM_003451377.1%2011698%2012012%20+
LG23	refseq	exon	8747425	8747639	100	-	.	Name=XM_003451377.1;Parent=19581394;ID=19581470;Target=XM_003451377.1%2012013%2012227%20+
LG23	refseq	exon	8747104	8747281	100	-	.	Name=XM_003451377.1;Parent=19581394;ID=19581471;Target=XM_003451377.1%2012228%2012405%20+
LG23	refseq	exon	8746851	8747012	100	-	.	Name=XM_003451377.1;Parent=19581394;ID=19581472;Target=XM_003451377.1%2012406%2012567%20+
LG23	refseq	exon	8745591	8745682	100	-	.	Name=XM_003451377.1;Parent=19581394;ID=19581473;Target=XM_003451377.1%2012568%2012659%20+
LG23	refseq	exon	8745361	8745500	100	-	.	Name=XM_003451377.1;Parent=19581394;ID=19581474;Target=XM_003451377.1%2012660%2012799%20+
LG23	refseq	exon	8745037	8745224	100	-	.	Name=XM_003451377.1;Parent=19581394;ID=19581475;Target=XM_003451377.1%2012800%2012987%20+
LG23	refseq	exon	8744674	8744871	100	-	.	Name=XM_003451377.1;Parent=19581394;ID=19581476;Target=XM_003451377.1%2012988%2013185%20+
LG23	refseq	exon	8744503	8744586	100	-	.	Name=XM_003451377.1;Parent=19581394;ID=19581477;Target=XM_003451377.1%2013186%2013269%20+
LG23	refseq	exon	8743957	8744098	100	-	.	Name=XM_003451377.1;Parent=19581394;ID=19581478;Target=XM_003451377.1%2013270%2013411%20+
LG23	refseq	exon	8743661	8743855	100	-	.	Name=XM_003451377.1;Parent=19581394;ID=19581479;Target=XM_003451377.1%2013412%2013606%20+
LG23	refseq	exon	8743312	8743424	100	-	.	Name=XM_003451377.1;Parent=19581394;ID=19581480;Target=XM_003451377.1%2013607%2013719%20+
LG23	refseq	exon	8741220	8741410	100	-	.	Name=XM_003451377.1;Parent=19581394;ID=19581481;Target=XM_003451377.1%2013720%2013910%20+
LG23	refseq	exon	8740737	8740842	100	-	.	Name=XM_003451377.1;Parent=19581394;ID=19581482;Target=XM_003451377.1%2013911%2014016%20+
LG23	refseq	exon	8740438	8740650	100	-	.	Name=XM_003451377.1;Parent=19581394;ID=19581483;Target=XM_003451377.1%2014017%2014229%20+
LG23	refseq	exon	8739762	8740034	100	-	.	Name=XM_003451377.1;Parent=19581394;ID=19581484;Target=XM_003451377.1%2014230%2014502%20+
LG23	refseq	CDS	8787443	8787514	100	-	0	Name=XM_003451377.1;Parent=19581394;ID=19581485;Target=XM_003451377.1%201%2072%20+
LG23	refseq	CDS	8785256	8785349	100	-	0	Name=XM_003451377.1;Parent=19581394;ID=19581486;Target=XM_003451377.1%2073%20166%20+
LG23	refseq	CDS	8784988	8785119	100	-	1	Name=XM_003451377.1;Parent=19581394;ID=19581487;Target=XM_003451377.1%20167%20298%20+
LG23	refseq	CDS	8782379	8782601	100	-	1	Name=XM_003451377.1;Parent=19581394;ID=19581488;Target=XM_003451377.1%20299%20521%20+
LG23	refseq	CDS	8779547	8779647	100	-	2	Name=XM_003451377.1;Parent=19581394;ID=19581489;Target=XM_003451377.1%20522%20622%20+
LG23	refseq	CDS	8777413	8777559	100	-	1	Name=XM_003451377.1;Parent=19581394;ID=19581490;Target=XM_003451377.1%20623%20769%20+
LG23	refseq	CDS	8777187	8777301	100	-	1	Name=XM_003451377.1;Parent=19581394;ID=19581491;Target=XM_003451377.1%20770%20884%20+
LG23	refseq	CDS	8776934	8777105	100	-	2	Name=XM_003451377.1;Parent=19581394;ID=19581492;Target=XM_003451377.1%20885%201056%20+
LG23	refseq	CDS	8775970	8776143	100	-	0	Name=XM_003451377.1;Parent=19581394;ID=19581493;Target=XM_003451377.1%201057%201230%20+
LG23	refseq	CDS	8775603	8775791	100	-	0	Name=XM_003451377.1;Parent=19581394;ID=19581494;Target=XM_003451377.1%201231%201419%20+
LG23	refseq	CDS	8775368	8775519	100	-	0	Name=XM_003451377.1;Parent=19581394;ID=19581495;Target=XM_003451377.1%201420%201571%20+
LG23	refseq	CDS	8774655	8774812	100	-	2	Name=XM_003451377.1;Parent=19581394;ID=19581496;Target=XM_003451377.1%201572%201729%20+
LG23	refseq	CDS	8774445	8774558	100	-	1	Name=XM_003451377.1;Parent=19581394;ID=19581497;Target=XM_003451377.1%201730%201843%20+
LG23	refseq	CDS	8773862	8774113	100	-	1	Name=XM_003451377.1;Parent=19581394;ID=19581498;Target=XM_003451377.1%201844%202095%20+
LG23	refseq	CDS	8773576	8773769	100	-	1	Name=XM_003451377.1;Parent=19581394;ID=19581499;Target=XM_003451377.1%202096%202289%20+
LG23	refseq	CDS	8773297	8773497	100	-	0	Name=XM_003451377.1;Parent=19581394;ID=19581500;Target=XM_003451377.1%202290%202490%20+
LG23	refseq	CDS	8772519	8772747	100	-	0	Name=XM_003451377.1;Parent=19581394;ID=19581501;Target=XM_003451377.1%202491%202719%20+
LG23	refseq	CDS	8772267	8772391	100	-	1	Name=XM_003451377.1;Parent=19581394;ID=19581502;Target=XM_003451377.1%202720%202844%20+
LG23	refseq	CDS	8771583	8771761	100	-	0	Name=XM_003451377.1;Parent=19581394;ID=19581503;Target=XM_003451377.1%202845%203023%20+
[truncated: 1,760 more rows]
