# Supplementary material for: ddRADseq reveals determinants for temperature-dependent sex reversal in Nile tilapia on LG23
Source: BMC Genomics. 2017 Jul 14;18:531. doi: 10.1186/s12864-017-3930-0 (PMC5513378; doi:10.1186/s12864-017-3930-0)
Supplement: Supplementary file 5 — Forward and reverse primers tailed with a universal M13 forward or reverse primer for bidirectional sequencing of the amh gene. Forward and reverse primers for sequencing LG1 loci Oni23063 and Oni28137. (XLSX 11 kb) [file 12864_2017_3930_MOESM5_ESM.xlsx]

## Sheet: Tabelle1
Table S2. Forward and reverse primers tailed with a universal M13 forward or reverse primer for bidirectional sequencing the amh gene in Nile tilapia. Forward and reverse primers for sequencing of LG1 loci Oni23063 and Oni28137.
Primer name	Start position on scaffold GL831234.1	Stop position on scaffold GL831234.1	Primer sequence (5'→3')
Forward 1	1689803	1689822	TGTAAAACGACGGCCAGTGCTGTGTGCATTTCAGGAGA
Reverse 1	1691041	1691060	CAGGAAACAGCTATGACCCAGCCAAGCTCACACACACT
	scaffold NC022199.1	scaffold NC022199.1
Forward Oni23063			TACAGGAACGCTGACTGCTG
Reverse Oni23063			ATCAATCTGCAACCCAAAGG
Forward Oni28137			GCGAGATATGAGCCCAACAT
Reverse Oni28137			TATAATGCCGCATGCCAATA
