# Supplementary material for: ddRADseq reveals determinants for temperature-dependent sex reversal in Nile tilapia on LG23
Source: BMC Genomics. 2017 Jul 14;18:531. doi: 10.1186/s12864-017-3930-0 (PMC5513378; doi:10.1186/s12864-017-3930-0)
Supplement: Supplementary file 6 — Overview of number of reads, mapped reads as well as unmapped reads per individual. (XLS 46 kb) [file 12864_2017_3930_MOESM6_ESM.xls]

## Sheet: Wessels et al. 
Family	Individual	sex	All reads	Mapped reads	unmapped reads
1	1	male	2396760	2099176	297584
1	2	male	3133858	2746796	387062
1	3	female	4174634	3662392	512242
1	4	female	2116539	1813981	302558
1	5	female	2008096	1777816	230280
1	6	male	1844002	1611645	232357
1	7	male	1913951	1667322	246629
1	8	female	1804221	1509331	294890
1	9	male	1598479	1369438	229041
1	10	female	2641345	2317257	324088
1	11	female	2422091	2134670	287421
1	12	female	1984021	1742994	241027
1	13	male	1701683	1486537	215146
1	14	male	1545454	1344051	201403
1	15	male	2636221	2287086	349135
1	16	male	2743071	2389767	353304
1	17	male	3009547	2609388	400159
1	18	female	1987941	1756806	231135
1	19	male	1370585	1201456	169129
1	20	male	1402257	1213860	188397
1	21	male	1206331	1034472	171859
1	22	female	1457432	1261755	195677
1	23	female	1713211	1490013	223198
1	24	male	1112556	952734	159822
1	25	male	1280640	1084187	196453
1	26	female	968011	843152	124859
1	27	male	1272870	1109052	163818
1	28	male	1700082	1477107	222975
1	29	male	1529462	1290623	238839
1	30	male	1917301	1659348	257953
1	31	male	7619	6273	1346
1	32	female	1463886	1280284	183602
1	33	female	1621690	1418105	203585
1	34	female	1565934	1360302	205632
1	35	female	1384488	1200766	183722
1	36	female	2317492	2016215	301277
1	37	female	2461174	2136214	324960
1	38	female	2054309	1773971	280338
1	39	female	1741892	1531199	210693
1	40	female	1471991	1289771	182220
2	1	male	2097581	1848188	249393
2	2	male	3867829	3412625	455204
2	3	male	3098973	2747629	351344
2	4	male	2924120	2552854	371266
2	5	male	1700103	1482078	218025
2	6	male	2658694	2308190	350504
2	7	male	2626700	2300120	326580
2	8	male	2969123	2574937	394186
2	9	female	2005893	1748824	257069
2	10	male	2110437	1827614	282823
2	11	female	2575968	2225569	350399
2	12	female	3026885	2655063	371822
2	13	female	2180829	1898058	282771
2	14	female	2110356	1871137	239219
2	15	male	3567445	3133920	433525
2	16	male	1301633	1139539	162094
2	17	female	2260427	1984560	275867
2	18	male	1850573	1632863	217710
2	19	female	2894205	2554033	340172
2	20	male	4144558	3620086	524472
2	21	female	2234850	1987818	247032
2	22	female	2005417	1770648	234769
2	23	female	2044026	1806454	237572
2	24	female	2762591	2435280	327311
2	25	female	4001289	3517753	483536
2	26	male	1128249	1007106	121143
2	27	female	1725380	1523043	202337
2	28	female	2396270	2092686	303584
2	29	male	2665635	2340638	324997
2	30	male	2885562	2517150	368412
2	31	male	2391053	2126231	264822
2	32	female	2021621	1769516	252105
2	33	female	1812017	1579985	232032
2	34	female	2025272	1782761	242511
2	35	male	1605927	1426785	179142
2	36	male	2889259	2545665	343594
2	37	female	3283641	2900004	383637
2	38	male	1760504	1556852	203652
2	39	female	2427013	2140806	286207
2	40	female	2631627	2326339	305288
3	1	male	709825	626787	83038
3	2	male	761279	668375	92904
3	3	male	746401	658368	88033
3	4	female	569955	492862	77093
3	5	male	319350	281287	38063
3	6	male	515937	451490	64447
3	7	male	593900	524662	69238
3	8	female	658459	559872	98587
3	9	male	469441	410095	59346
3	10	male	672486	592519	79967
3	11	male	506754	446195	60559
3	12	male	758985	675571	83414
3	13	male	678141	602168	75973
3	14	male	532440	469538	62902
3	15	male	394143	348559	45584
3	16	male	715790	637439	78351
3	17	male	502298	439773	62525
3	18	male	866212	765654	100558
3	19	male	802527	705130	97397
3	20	male	382122	339608	42514
3	21	male	575224	508560	66664
3	22	male	806006	719523	86483
3	23	female	1478357	1311302	167055
3	24	female	841259	744464	96795
3	25	female	727183	635864	91319
3	26	female	638271	571274	66997
3	27	female	725147	642852	82295
3	28	female	862875	760097	102778
3	29	female	905858	778610	127248
3	30	female	717298	631493	85805
3	31	female	1208741	1075535	133206
3	32	female	595631	530159	65472
3	33	female	678664	603536	75128
3	34	female	668258	591592	76666
3	35	female	723982	641059	82923
3	36	female	745088	656672	88416
3	37	female	864308	760199	104109
3	38	female	482905	422387	60518
3	39	female	463845	414551	49294
3	40	female	425946	372819	53127
		mean read number	1.67203e+06
		sd	942969
